# Supplementary material for: Gene gain facilitated endosymbiotic evolution of Chlamydiae
Source: Nat Microbiol. 2023 Jan 5;8(1):40–54. doi: 10.1038/s41564-022-01284-9 (PMC9816063; doi:10.1038/s41564-022-01284-9)
Supplement: Supplementary file 4 — Supplementary Data 1–5 and 7–11, as outlined in Supplementary Information. [file 41564_2022_1284_MOESM4_ESM.xlsx]

## Sheet: Data Inventory
Data inventory	Sub-table if applicable
Data S1: Overview of initial prefiltered PVC bacteria dataset and genome representative selection.
	Data S1a: Non-chlamydial PVC bacteria genomes from GTDB and their completeness and redundancy/contamination estimated using CheckM. Genomes above quality thresholds are highlighted in blue.
	Data S1b: Chlamydiae genomes with completeness and redundancy estimated using miComplete with chlamydiae specific marker genes. Genomes above quality thresholds are highlighted in blue.
	Data S1c: Species-level clusters and genome quality scores from dRep for genome dereplication. Selected dRep cluster representative genomes are highlighted in blue.
	Data S1d: Genus-level dereplication of non-chlamydial PVC bacteria genomes based on genome quality scoring. Selected genome representatives are highlighted in blue.
Data S2: Selected PVC bacteria genome representative taxonomy, accessions, genome and ALE IDs, species names, genome information, and genome characteristics.
Data S3: Selection of single-copy marker genes and sequence refinement based on individual gene trees.
Data S4: Removal of compositionally biased sites from concatenated alignments for inferring species phylogenies.
	Data S4a: Stepwise removal of compositionally biased sites from the 184 taxa concatenated marker gene alignment.
	Data S4b: Stepwise removal of compositionally biased sites from the 183 taxa concatenated marker gene alignment.
	Data S4c: Stepwise removal of compositionally biased sites from the 180 taxa concatenated marker gene alignment.
Data S5: Summary of inferred PVC bacteria species phylogenies.
Data S6: See additional supplementary pdf file. Uncollapsed species phylogenies and protein phylogenies.
Data S7: Summary of key ancestor nodes and the corresponding ancestor abbreviation and included taxonomic group (see Fig. S10 for ancestor nodes).
	Data S7a: Key last common ancestor abbreviations and corresponding species tree nodes.
	Data S7b: Summary of protein-coding genes per taxon, the percentage mapped to NOGs, and those reconstructed by ALE, singletons, and excluded.
	Data S7c: Summary of raw summed reconstructed ALE events accross PVC species tree nodes.
	Data S7d: Summary of duplication events inferred using ALE with different reconcilliation frequence cutoffs accross PVC species tree nodes.
	Data S7e: Summary of transfer events inferred using ALE with different reconcilliation frequence cutoffs accross PVC species tree nodes.
	Data S7f: Summary of loss events inferred using ALE with different reconcilliation frequence cutoffs accross PVC species tree nodes.
	Data S7g: Summary of origination events inferred using ALE with different reconcilliation frequence cutoffs accross PVC species tree nodes.
	Data S7h: Summary of gene copy numbers inferred using ALE with different reconcilliation frequence cutoffs accross PVC species tree nodes.
	Data S7i: Total gains and losses across functional categories at a reconciliation frequency of 0.3 accross PVC species tree nodes.
Data S8: Gene-tree unaware Count reconstuction of gene family copy numbers accross PVC bacteria species tree nodes (see Fig. S10 for ancestor nodes).
Data S9: Ancestral gene content reconstruction with annotations.
	Data S9a: All gene families annotated from accross key ancestors.
	Data S9b: Annotations and events for gene families reconstructed in LPVCCA.
	Data S9c: Annotations and events for gene families reconstructed in LVCCA.
	Data S9d: Annotations and events for gene families reconstructed in LVCA.
	Data S9e: Annotations and events for gene families reconstructed in LCCA.
	Data S9f: Annotations and events for gene families reconstructed in LG1CA.
	Data S9g: Annotations and events for gene families reconstructed in LG2CA.
Data S10: Summary of proteins, complexes, and pathways of interst across key PVC bacteria and Chlamydiae ancestors (see Fig. S10 for ancestor nodes).
	Data S10a: The reconstructed presence of respiratory electron transport chain (ETC) components accross key PVC bacteria and Chlamydiae ancestors.
	Data S10b: The reconstructed presence of TCA cycle components and genes involved in fermentation accross key PVC bacteria and Chlamydiae ancestors.
	Data S10c: The reconstructed presence of other key genes and complexes accross key PVC bacteria and Chlamydiae ancestors.
Data S11: Summary of originations and the inferred taxonomy of the putative HGT donor lineage (see Fig. S10 for ancestor nodes).
	Data S11a: Summary of taxonomic groups (75% of taxa in sister clade cutoff) affiliated with chlamydial sequences in trees of gene families gained as originations.
	Data S11b: Gene families gained as originations within Chlamydiae and results of HGT analyses to identify different chlamydial clades and affiliated taxa, and at different cutoffs.

## Sheet: Data S1a PVC selection
Data S1a: Non-chlamydial PVC bacteria genomes from GTDB and their completeness and redundancy/contamination estimated using CheckM. Genomes above quality thresholds are highlighted in blue.
GTDB Genome ID	GTDB taxonomy	Completeness (%)	Redundancy (%)
RS_GCF_001027925.1	d__Bacteria;p__Planctomycetota;c__Planctomycetes;o__Pirellulales;f__Pirellulaceae;g__Rhodopirellula;s__Rhodopirellula islandica	99.93	0
RS_GCF_000196115.1	d__Bacteria;p__Planctomycetota;c__Planctomycetes;o__Pirellulales;f__Pirellulaceae;g__Rhodopirellula;s__Rhodopirellula baltica	99.93	0
RS_GCF_000195185.1	d__Bacteria;p__Planctomycetota;c__Planctomycetes;o__Pirellulales;f__Pirellulaceae;g__Rhodopirellula;s__Rhodopirellula baltica	99.93	0
UBA8833	d__Bacteria;p__Planctomycetota;c__Planctomycetes;o__Pirellulales;f__Pirellulaceae;g__Rhodopirellula;s__Rhodopirellula baltica	99.93	0
RS_GCF_002289565.1	d__Bacteria;p__Planctomycetota;c__Planctomycetes;o__Pirellulales;f__Pirellulaceae;g__TMED11;s__	99.93	0
RS_GCF_000330745.1	d__Bacteria;p__Planctomycetota;c__Planctomycetes;o__Pirellulales;f__Pirellulaceae;g__Rhodopirellula;s__Rhodopirellula baltica	99.93	0
RS_GCF_000025905.1	d__Bacteria;p__Verrucomicrobiota;c__Verrucomicrobiae;o__Opitutales;f__Puniceicoccaceae;g__Coraliomargarita;s__Coraliomargarita akajimensis	99.77	0
GB_GCA_002293145.1	d__Bacteria;p__Verrucomicrobiota;c__Verrucomicrobiae;o__Verrucomicrobiales;f__Akkermansiaceae;g__UBA956;s__	98.8	0
RS_GCF_000025185.1	d__Bacteria;p__Planctomycetota;c__Planctomycetes;o__Pirellulales;f__Pirellulaceae;g__Pirellula_A;s__Pirellula_A staleyi	98.78	0
RS_GCF_001642915.1	d__Bacteria;p__Planctomycetota;c__Planctomycetes;o__Pirellulales;f__Pirellulaceae;g__Roseimaritima;s__Roseimaritima ulvae	98.75	0
RS_GCF_000346425.1	d__Bacteria;p__Planctomycetota;c__Planctomycetes;o__Pirellulales;f__Pirellulaceae;g__Rhodopirellula;s__	98.75	0
RS_GCF_000304635.1	d__Bacteria;p__Planctomycetota;c__Planctomycetes;o__Pirellulales;f__Pirellulaceae;g__Rhodopirellula;s__Rhodopirellula baltica	98.75	0
GB_GCA_002396485.1	d__Bacteria;p__Verrucomicrobiota;c__Verrucomicrobiae;o__Chthoniobacterales;f__Terrimicrobiaceae;g__UBA967;s__	98.69	0
RS_GCF_000186345.1	d__Bacteria;p__Planctomycetota;c__Planctomycetes;o__Isosphaerales;f__Isosphaeraceae;g__Isosphaera;s__Isosphaera pallida	98.45	0
GB_GCA_002388665.1	d__Bacteria;p__Verrucomicrobiota;c__Verrucomicrobiae;o__Opitutales;f__UBA4506;g__UBA4506;s__	98.42	0
RS_GCF_000338295.1	d__Bacteria;p__Planctomycetota;c__Planctomycetes;o__Pirellulales;f__Pirellulaceae;g__Rhodopirellula;s__Rhodopirellula europaea	98.17	0
RS_GCF_000020225.1	d__Bacteria;p__Verrucomicrobiota;c__Verrucomicrobiae;o__Verrucomicrobiales;f__Akkermansiaceae;g__Akkermansia;s__Akkermansia muciniphila	97.96	0
UBA8862	d__Bacteria;p__Verrucomicrobiota;c__Verrucomicrobiae;o__Verrucomicrobiales;f__Akkermansiaceae;g__Akkermansia;s__Akkermansia muciniphila	97.96	0
RS_GCF_001580195.1	d__Bacteria;p__Verrucomicrobiota;c__Verrucomicrobiae;o__Verrucomicrobiales;f__Akkermansiaceae;g__Akkermansia;s__Akkermansia sp1	97.96	0
RS_GCF_001688765.2	d__Bacteria;p__Verrucomicrobiota;c__Verrucomicrobiae;o__Verrucomicrobiales;f__Akkermansiaceae;g__Akkermansia;s__Akkermansia muciniphila	97.96	0
RS_GCF_002201495.1	d__Bacteria;p__Verrucomicrobiota;c__Verrucomicrobiae;o__Verrucomicrobiales;f__Akkermansiaceae;g__Akkermansia;s__Akkermansia muciniphila	97.96	0
RS_GCF_001578645.1	d__Bacteria;p__Verrucomicrobiota;c__Verrucomicrobiae;o__Verrucomicrobiales;f__Akkermansiaceae;g__Akkermansia;s__Akkermansia sp1	97.96	0
RS_GCF_001647615.1	d__Bacteria;p__Verrucomicrobiota;c__Verrucomicrobiae;o__Verrucomicrobiales;f__Akkermansiaceae;g__Akkermansia;s__Akkermansia sp1	97.96	0
RS_GCF_002161325.1	d__Bacteria;p__Verrucomicrobiota;c__Verrucomicrobiae;o__Verrucomicrobiales;f__Akkermansiaceae;g__Akkermansia;s__Akkermansia muciniphila	97.96	0
RS_GCF_900185025.1	d__Bacteria;p__Verrucomicrobiota;c__Verrucomicrobiae;o__Verrucomicrobiales;f__Akkermansiaceae;g__Akkermansia;s__Akkermansia muciniphila	97.96	0
RS_GCF_900184985.1	d__Bacteria;p__Verrucomicrobiota;c__Verrucomicrobiae;o__Verrucomicrobiales;f__Akkermansiaceae;g__Akkermansia;s__Akkermansia muciniphila	97.96	0
RS_GCF_001580045.1	d__Bacteria;p__Verrucomicrobiota;c__Verrucomicrobiae;o__Opitutales;f__Opitutaceae;g__Cephaloticoccus;s__Cephaloticoccus capnophilus	97.95	0
GB_GCA_002493465.1	d__Bacteria;p__Verrucomicrobiota;c__Verrucomicrobiae;o__Verrucomicrobiales;f__Akkermansiaceae;g__Akkermansia;s__Akkermansia muciniphila_A	97.73	0
GB_GCA_002492685.1	d__Bacteria;p__Verrucomicrobiota;c__Verrucomicrobiae;o__Verrucomicrobiales;f__Akkermansiaceae;g__Akkermansia;s__Akkermansia muciniphila_A	97.61	0
RS_GCF_000346315.1	d__Bacteria;p__Planctomycetota;c__Planctomycetes;o__Pirellulales;f__Pirellulaceae;g__Rhodopirellula;s__Rhodopirellula europaea	97.58	0
GB_GCA_001917295.1	d__Bacteria;p__Verrucomicrobiota;c__Verrucomicrobiae;o__Verrucomicrobiales;f__Akkermansiaceae;g__Akkermansia;s__Akkermansia muciniphila	97.28	0
RS_GCF_900184845.1	d__Bacteria;p__Verrucomicrobiota;c__Verrucomicrobiae;o__Verrucomicrobiales;f__Akkermansiaceae;g__Akkermansia;s__Akkermansia muciniphila	97.28	0
GB_GCA_002323615.1	d__Bacteria;p__Verrucomicrobiota;c__Verrucomicrobiae;o__Verrucomicrobiales;f__Akkermansiaceae;g__Roseibacillus;s__	97.28	0
RS_GCF_001580015.1	d__Bacteria;p__Verrucomicrobiota;c__Verrucomicrobiae;o__Opitutales;f__Opitutaceae;g__Cephaloticoccus;s__Cephaloticoccus primus	97.26	0
RS_GCF_000723745.2	d__Bacteria;p__Verrucomicrobiota;c__Verrucomicrobiae;o__Verrucomicrobiales;f__Akkermansiaceae;g__Akkermansia;s__Akkermansia muciniphila	96.6	0
GB_GCA_002418285.1	d__Bacteria;p__Planctomycetota;c__Phycisphaerae;o__Phycisphaerales;f__SM1A02;g__UBA5793;s__	96.59	0
RS_GCF_002277955.1	d__Bacteria;p__Planctomycetota;c__Planctomycetes;o__Pirellulales;f__Thermoguttaceae;g__Thermogutta;s__Thermogutta terrifontis	96.55	0
GB_GCA_002480485.1	d__Bacteria;p__Planctomycetota;c__Planctomycetes;o__Pirellulales;f__UBA7805;g__UBA7805;s__	96.48	0
GB_GCA_002784415.1	d__Bacteria;p__Verrucomicrobiota;c__Verrucomicrobiae;o__Opitutales;f__CG1-02-43-26;g__CG1-02-43-26;s__	95.95	0
GB_GCA_002791315.1	d__Bacteria;p__Verrucomicrobiota;c__Verrucomicrobiae;o__Opitutales;f__CG1-02-43-26;g__CG1-02-43-26;s__	95.95	0
GB_GCA_002323955.1	d__Bacteria;p__Verrucomicrobiota;c__Verrucomicrobiae;o__Opitutales;f__Puniceicoccaceae;g__GCA-2699365;s__	95.75	0
GB_GCA_002359185.1	d__Bacteria;p__Planctomycetota;c__Planctomycetes;o__Planctomycetales;f__Planctomycetaceae;g__UBA9033;s__	95.56	0
GB_GCA_002420305.1	d__Bacteria;p__Verrucomicrobiota;c__Verrucomicrobiae;o__Verrucomicrobiales;f__Akkermansiaceae;g__Roseibacillus;s__	95.53	0
RS_GCF_000284115.1	d__Bacteria;p__Planctomycetota;c__Phycisphaerae;o__Phycisphaerales;f__Phycisphaeraceae;g__Phycisphaera;s__Phycisphaera mikurensis	95.45	0
GB_GCA_002771405.1	d__Bacteria;p__Verrucomicrobiota;c__Verrucomicrobiae;o__Opitutales;f__CG1-02-43-26;g__CG1-02-43-26;s__	95.27	0
GB_GCA_001872735.1	d__Bacteria;p__Verrucomicrobiota;c__Verrucomicrobiae;o__Opitutales;f__CG1-02-43-26;g__CG1-02-43-26;s__	95.27	0
GB_GCA_002480565.1	d__Bacteria;p__Planctomycetota;c__Phycisphaerae;o__Phycisphaerales;f__Phycisphaeraceae;g__UBA7800;s__	95.25	0
GB_GCA_002167455.1	d__Bacteria;p__Planctomycetota;c__Planctomycetes;o__Pirellulales;f__Pirellulaceae;g__TMED11;s__	95.22	0
GB_GCA_000436395.1	d__Bacteria;p__Verrucomicrobiota;c__Verrucomicrobiae;o__Verrucomicrobiales;f__Akkermansiaceae;g__Akkermansia;s__Akkermansia muciniphila	95.07	0
GB_GCA_002322915.1	d__Bacteria;p__Verrucomicrobiota;c__Verrucomicrobiae;o__Opitutales;f__CG1-02-43-26;g__CG1-02-43-26;s__	94.59	0
GB_GCA_002288415.1	d__Bacteria;p__Verrucomicrobiota;c__Verrucomicrobiae;o__Verrucomicrobiales;f__Akkermansiaceae;g__UBA956;s__	94.56	0
GB_GCA_002311345.1	d__Bacteria;p__Planctomycetota;c__UBA8108;o__UBA1146;f__UBA1146;g__UBA1146;s__	94.52	0
GB_GCA_002422955.1	d__Bacteria;p__Planctomycetota;c__Planctomycetes;o__Pirellulales;f__Pirellulaceae;g__UBA6163;s__	94.42	0
GB_GCA_002404715.1	d__Bacteria;p__Verrucomicrobiota;c__Verrucomicrobiae;o__Opitutales;f__CAG-312;g__CAG-312;s__	93.24	0
GB_GCA_002295795.1	d__Bacteria;p__Planctomycetota;c__Phycisphaerae;o__Phycisphaerales;f__Phycisphaeraceae;g__UBA7800;s__	93.04	0
GB_GCA_002709045.1	d__Bacteria;p__Planctomycetota;c__Planctomycetes;o__Pirellulales;f__Pirellulaceae;g__UBA721;s__	92.87	0
GB_GCA_002387565.1	d__Bacteria;p__Verrucomicrobiota;c__Verrucomicrobiae;o__Verrucomicrobiales;f__Akkermansiaceae;g__UBA4581;s__	92.48	0
GB_GCA_002292345.1	d__Bacteria;p__Verrucomicrobiota;c__Verrucomicrobiae;o__Opitutales;f__Puniceicoccaceae;g__BACL24;s__	92.07	0
GB_GCA_002783885.1	d__Bacteria;p__Verrucomicrobiota;c__Verrucomicrobiae;o__Opitutales;f__CG1-02-43-26;g__CG1-02-43-26;s__	91.89	0
GB_GCA_002480345.1	d__Bacteria;p__Planctomycetota;c__Phycisphaerae;o__Phycisphaerales;f__SM1A02;g__UBA1926;s__	91.43	0
GB_GCA_002748355.1	d__Bacteria;p__Planctomycetota;c__UBA1135;o__UBA2386;f__GCA-002748355;g__GCA-2748355;s__	91.4	0
GB_GCA_002437405.1	d__Bacteria;p__Verrucomicrobiota;c__Verrucomicrobiae;o__Opitutales;f__CAG-312;g__CAG-312;s__	91.28	0
GB_GCA_002430605.1	d__Bacteria;p__Verrucomicrobiota;c__Verrucomicrobiae;o__Opitutales;f__Puniceicoccaceae;g__BACL24;s__	91.22	0
GB_GCA_002313355.1	d__Bacteria;p__Verrucomicrobiota;c__Verrucomicrobiae;o__Opitutales;f__UBA1977;g__UBA1977;s__	90.54	0
GB_GCA_002405515.1	d__Bacteria;p__Planctomycetota;c__Planctomycetes;o__Pirellulales;f__UBA1268;g__UBA4655;s__	90.08	0
RS_GCF_001642875.1	d__Bacteria;p__Planctomycetota;c__Planctomycetes;o__Pirellulales;f__Pirellulaceae;g__Mariniblastus;s__Mariniblastus fucicola	98.75	0.11
GB_GCA_002348315.1	d__Bacteria;p__Planctomycetota;c__Planctomycetes;o__Pirellulales;f__Pirellulaceae;g__UBA721;s__	95.87	0.11
GB_GCA_002469895.1	d__Bacteria;p__Verrucomicrobiota;c__Verrucomicrobiae;o__Opitutales;f__Puniceicoccaceae;g__Coraliomargarita;s__	98.51	0.14
GB_GCA_002313665.1	d__Bacteria;p__Verrucomicrobiota;c__Verrucomicrobiae;o__Verrucomicrobiales;f__Akkermansiaceae;g__Roseibacillus;s__	94.78	0.14
RS_GCF_000242935.2	d__Bacteria;p__Verrucomicrobiota;c__Verrucomicrobiae;o__Opitutales;f__Opitutaceae;g__Didymococcus;s__Didymococcus sp1	100	0.23
RS_GCF_000243495.2	d__Bacteria;p__Verrucomicrobiota;c__Verrucomicrobiae;o__Opitutales;f__Opitutaceae;g__Didymococcus;s__Didymococcus sp1	98.63	0.23
GB_GCA_002420315.1	d__Bacteria;p__Verrucomicrobiota;c__Verrucomicrobiae;o__Verrucomicrobiales;f__Akkermansiaceae;g__SW10;s__	96.42	0.23
GB_GCA_002437055.1	d__Bacteria;p__Verrucomicrobiota;c__Verrucomicrobiae;o__Opitutales;f__CAG-312;g__CAG-312;s__	91.27	0.25
RS_GCF_000297415.1	d__Bacteria;p__Verrucomicrobiota;c__Verrucomicrobiae;o__Methylacidiphilales;f__Methylacidiphilaceae;g__Methylacidiphilum;s__Methylacidiphilum fumariolicum	99.32	0.34
RS_GCF_000019665.1	d__Bacteria;p__Verrucomicrobiota;c__Verrucomicrobiae;o__Methylacidiphilales;f__Methylacidiphilaceae;g__Methylacidiphilum;s__Methylacidiphilum infernorum	98.65	0.34
GB_GCA_002386905.1	d__Bacteria;p__Verrucomicrobiota;c__Verrucomicrobiae;o__Verrucomicrobiales;f__Akkermansiaceae;g__UBA4581;s__	96.22	0.34
GB_GCA_002341135.1	d__Bacteria;p__Verrucomicrobiota;c__Verrucomicrobiae;o__Opitutales;f__MB11C04;g__GCA-2730975;s__	95.23	0.34
RS_GCF_001653815.1	d__Bacteria;p__Verrucomicrobiota;c__Verrucomicrobiae;o__Opitutales;f__Opitutaceae;g__Didymococcus;s__Didymococcus colitermitum	94.01	0.34
GB_GCA_002336265.1	d__Bacteria;p__Verrucomicrobiota;c__Verrucomicrobiae;o__Opitutales;f__UBA1977;g__UBA1977;s__	90.37	0.34
RS_GCF_001653825.1	d__Bacteria;p__Verrucomicrobiota;c__Verrucomicrobiae;o__Opitutales;f__Opitutaceae;g__Didymococcus;s__Didymococcus colitermitum	92.98	0.48
RS_GCF_000171235.2	d__Bacteria;p__Verrucomicrobiota;c__Verrucomicrobiae;o__Opitutales;f__Opitutaceae;g__Didymococcus;s__Didymococcus colitermitum	98.06	0.5
GB_GCA_002418245.1	d__Bacteria;p__Planctomycetota;c__Brocadiae;o__Brocadiales;f__Brocadiaceae;g__Kuenenia;s__Kuenenia stuttgartiensis	96.7	0.55
RS_GCF_001753675.2	d__Bacteria;p__Planctomycetota;c__Brocadiae;o__Brocadiales;f__Brocadiaceae;g__Brocadia;s__Brocadia sapporoensis	92.24	0.55
GB_GCA_002364555.1	d__Bacteria;p__Planctomycetota;c__Phycisphaerae;o__Phycisphaerales;f__SM1A02;g__UBA1668;s__	96.73	0.57
GB_GCA_002711415.1	d__Bacteria;p__Planctomycetota;c__Phycisphaerae;o__Phycisphaerales;f__SM1A02;g__GCA-2711415;s__	96.59	0.57
GB_GCA_002709755.1	d__Bacteria;p__Planctomycetota;c__Phycisphaerae;o__Phycisphaerales;f__SM1A02;g__UBA8087;s__	94.32	0.57
GB_GCA_002429045.1	d__Bacteria;p__Planctomycetota;c__Phycisphaerae;o__Phycisphaerales;f__SM1A02;g__UBA6054;s__	94.18	0.57
GB_GCA_001824555.1	d__Bacteria;p__Planctomycetota;c__Phycisphaerae;o__SG8-4;f__SG8-4;g__GWC2-45-44;s__	92.61	0.57
GB_GCA_002306615.1	d__Bacteria;p__Planctomycetota;c__Planctomycetes;o__Pirellulales;f__UBA7805;g__UBA7805;s__	90.72	0.57
RS_GCF_000378105.1	d__Bacteria;p__Verrucomicrobiota;c__Verrucomicrobiae;o__Verrucomicrobiales;f__Akkermansiaceae;g__Rubritalea;s__Rubritalea marina	100	0.68
GB_GCA_002713695.1	d__Bacteria;p__Verrucomicrobiota;c__Verrucomicrobiae;o__Opitutales;f__Opitutaceae;g__Cephaloticoccus;s__	99.32	0.68
RS_GCF_002310495.1	d__Bacteria;p__Verrucomicrobiota;c__Verrucomicrobiae;o__Opitutales;f__Opitutaceae;g__GCF-2310495;s__	99.32	0.68
GB_GCA_002290545.1	d__Bacteria;p__Verrucomicrobiota;c__Verrucomicrobiae;o__Verrucomicrobiales;f__Akkermansiaceae;g__UBA956;s__	98.92	0.68
RS_GCF_000526255.1	d__Bacteria;p__Verrucomicrobiota;c__Verrucomicrobiae;o__Methylacidiphilales;f__Methylacidiphilaceae;g__LP2A;s__	98.65	0.68
GB_GCA_002471335.1	d__Bacteria;p__Verrucomicrobiota;c__Verrucomicrobiae;o__Opitutales;f__Opitutaceae;g__Cephaloticoccus;s__	98.63	0.68
RS_GCF_900184905.1	d__Bacteria;p__Verrucomicrobiota;c__Verrucomicrobiae;o__Verrucomicrobiales;f__Akkermansiaceae;g__Akkermansia;s__Akkermansia muciniphila	97.96	0.68
RS_GCF_900185045.1	d__Bacteria;p__Verrucomicrobiota;c__Verrucomicrobiae;o__Verrucomicrobiales;f__Akkermansiaceae;g__Akkermansia;s__Akkermansia muciniphila	97.96	0.68
RS_GCF_900185005.1	d__Bacteria;p__Verrucomicrobiota;c__Verrucomicrobiae;o__Verrucomicrobiales;f__Akkermansiaceae;g__Akkermansia;s__Akkermansia muciniphila	97.96	0.68
RS_GCF_000379365.1	d__Bacteria;p__Verrucomicrobiota;c__Verrucomicrobiae;o__Methylacidiphilales;f__Methylacidiphilaceae;g__LP2A;s__	97.93	0.68
GB_GCA_002686085.1	d__Bacteria;p__Verrucomicrobiota;c__Verrucomicrobiae;o__Verrucomicrobiales;f__Akkermansiaceae;g__Roseibacillus;s__	97.79	0.68
GB_GCA_002422425.1	d__Bacteria;p__Verrucomicrobiota;c__Verrucomicrobiae;o__Verrucomicrobiales;f__DEV007;g__Arctic95D-9;s__	97.62	0.68
GB_GCA_002376875.1	d__Bacteria;p__Verrucomicrobiota;c__Verrucomicrobiae;o__Opitutales;f__UBA3534;g__UBA3534;s__	97.14	0.68
GB_GCA_002291675.1	d__Bacteria;p__Verrucomicrobiota;c__Verrucomicrobiae;o__Verrucomicrobiales;f__DEV007;g__Arctic95D-9;s__	97.12	0.68
GB_GCA_002501065.1	d__Bacteria;p__Verrucomicrobiota;c__Verrucomicrobiae;o__Verrucomicrobiales;f__Akkermansiaceae;g__Roseibacillus;s__	96.85	0.68
GB_GCA_002304445.1	d__Bacteria;p__Verrucomicrobiota;c__Verrucomicrobiae;o__Opitutales;f__Opitutaceae;g__Tous-C4FEB;s__	96.49	0.68
GB_GCA_002323995.1	d__Bacteria;p__Verrucomicrobiota;c__Verrucomicrobiae;o__Verrucomicrobiales;f__DEV007;g__Arctic95D-9;s__	96.4	0.68
GB_GCA_002362435.1	d__Bacteria;p__Verrucomicrobiota;c__Verrucomicrobiae;o__Verrucomicrobiales;f__Akkermansiaceae;g__Akkermansia;s__Akkermansia muciniphila_A	95.87	0.68
GB_GCA_002730975.1	d__Bacteria;p__Verrucomicrobiota;c__Verrucomicrobiae;o__Opitutales;f__MB11C04;g__GCA-2730975;s__	95.23	0.68
RS_GCF_900097105.1	d__Bacteria;p__Verrucomicrobiota;c__Verrucomicrobiae;o__Verrucomicrobiales;f__Akkermansiaceae;g__Akkermansia;s__Akkermansia glycaniphila	94.56	0.68
GB_GCA_001917305.1	d__Bacteria;p__Verrucomicrobiota;c__Verrucomicrobiae;o__Opitutales;f__CAG-312;g__CAG-312;s__	93.92	0.68
GB_GCA_002298145.1	d__Bacteria;p__Verrucomicrobiota;c__Verrucomicrobiae;o__Chthoniobacterales;f__Chthoniobacteraceae;g__UBA695;s__	92.57	0.68
GB_GCA_002344205.1	d__Bacteria;p__Verrucomicrobiota;c__Verrucomicrobiae;o__Opitutales;f__Opitutaceae;g__UBA2377;s__	91.2	0.68
GB_GCA_002470605.1	d__Bacteria;p__Verrucomicrobiota;c__Verrucomicrobiae;o__Opitutales;f__UBA953;g__UBA953;s__	90.2	0.68
GB_GCA_002429005.1	d__Bacteria;p__Verrucomicrobiota;c__Kiritimatiellae;o__SS1-B-03-39;f__UBA6053;g__UBA6056;s__	96.11	0.71
GB_GCA_002479935.1	d__Bacteria;p__Verrucomicrobiota;c__Verrucomicrobiae;o__Opitutales;f__Puniceicoccaceae;g__UBA7445;s__	90.91	0.72
RS_GCF_000953475.1	d__Bacteria;p__Verrucomicrobiota;c__Verrucomicrobiae;o__Methylacidiphilales;f__Methylacidiphilaceae;g__Methylacidiphilum;s__Methylacidiphilum fumariolicum	99.32	1.01
RS_GCF_000817245.1	d__Bacteria;p__Verrucomicrobiota;c__Verrucomicrobiae;o__Methylacidiphilales;f__Methylacidiphilaceae;g__Methylacidiphilum;s__Methylacidiphilum kamchatkense	98.42	1.01
GB_GCA_002699365.1	d__Bacteria;p__Verrucomicrobiota;c__Verrucomicrobiae;o__Opitutales;f__Puniceicoccaceae;g__GCA-2699365;s__	95.95	1.01
GB_GCA_002470925.1	d__Bacteria;p__Verrucomicrobiota;c__Verrucomicrobiae;o__Opitutales;f__Puniceicoccaceae;g__UBA7445;s__	92.6	1.01
UBA8735	d__Bacteria;p__Verrucomicrobiota;c__Verrucomicrobiae;o__Verrucomicrobiales;f__Akkermansiaceae;g__SW10;s__	91.21	1.02
GB_GCA_002746235.1	d__Bacteria;p__Planctomycetota;c__UBA1135;o__UBA1135;f__UBA1135;g__GCA-2746235;s__	95.96	1.08
GB_GCA_002705055.1	d__Bacteria;p__Planctomycetota;c__UBA1135;o__UBA1135;f__UBA1135;g__GCA-2705055;s__	95.16	1.08
GB_GCA_002500505.1	d__Bacteria;p__Planctomycetota;c__UBA1135;o__UBA1135;f__UBA1135;g__UBA7888;s__	94.89	1.08
GB_GCA_002480375.1	d__Bacteria;p__Verrucomicrobiota;c__Verrucomicrobiae;o__Verrucomicrobiales;f__Akkermansiaceae;g__Roseibacillus;s__	93.39	1.09
RS_GCF_900113665.1	d__Bacteria;p__Planctomycetota;c__Planctomycetes;o__Planctomycetales;f__Planctomycetaceae;g__Planctomicrobium;s__Planctomicrobium piriforme	97.78	1.11
GB_GCA_002724985.1	d__Bacteria;p__Planctomycetota;c__Planctomycetes;o__Planctomycetales;f__Planctomycetaceae;g__Gimesia;s__	97.22	1.11
RS_GCF_001983935.1	d__Bacteria;p__Planctomycetota;c__Planctomycetes;o__Planctomycetales;f__Planctomycetaceae;g__Fuerstia;s__Fuerstia marisgermanicae	96.6	1.11
GB_GCA_002726205.1	d__Bacteria;p__Planctomycetota;c__Planctomycetes;o__Planctomycetales;f__Planctomycetaceae;g__GCA-2726205;s__	93.69	1.11
GB_GCA_002684555.1	d__Bacteria;p__Planctomycetota;c__Planctomycetes;o__Planctomycetales;f__Planctomycetaceae;g__Gimesia;s__Gimesia maris	90.81	1.11
RS_GCF_000092105.1	d__Bacteria;p__Planctomycetota;c__Planctomycetes;o__Planctomycetales;f__Planctomycetaceae;g__Planctopirus;s__Planctopirus limnophila	99.93	1.12
GB_GCA_001603075.1	d__Bacteria;p__Planctomycetota;c__Phycisphaerae;o__SG8-4;f__SG8-4;g__PLanc-01;s__	100	1.14
RS_GCF_001997385.1	d__Bacteria;p__Planctomycetota;c__Phycisphaerae;o__SG8-4;f__SM-Chi-D1;g__ST-PulAB-D4;s__	98.86	1.14
RS_GCF_002117005.1	d__Bacteria;p__Planctomycetota;c__Phycisphaerae;o__SG8-4;f__SM-Chi-D1;g__ST-PulAB-D4;s__	98.86	1.14
RS_GCF_002239625.1	d__Bacteria;p__Planctomycetota;c__Phycisphaerae;o__SG8-4;f__SM-Chi-D1;g__ST-PulAB-D4;s__	98.86	1.14
GB_GCA_001999965.1	d__Bacteria;p__Planctomycetota;c__Phycisphaerae;o__SG8-4;f__SM-Chi-D1;g__SM-Chi-D1;s__	97.73	1.14
GB_GCA_001825665.1	d__Bacteria;p__Planctomycetota;c__Phycisphaerae;o__SG8-4;f__SG8-4;g__UBA12454;s__	97.73	1.14
GB_GCA_002364485.1	d__Bacteria;p__Planctomycetota;c__Phycisphaerae;o__Phycisphaerales;f__SM1A02;g__UBA854;s__	97.35	1.14
GB_GCA_002295885.1	d__Bacteria;p__Planctomycetota;c__Phycisphaerae;o__Phycisphaerales;f__SM1A02;g__UBA854;s__	96.02	1.14
GB_GCA_001828565.1	d__Bacteria;p__Planctomycetota;c__Brocadiae;o__Brocadiales;f__2-02-FULL-50-16-A;g__2-02-FULL-50-16-A;s__	93.18	1.14
GB_GCA_002364005.1	d__Bacteria;p__Planctomycetota;c__Phycisphaerae;o__Phycisphaerales;f__SM1A02;g__UBA1924;s__	91.48	1.14
UBA10178	d__Bacteria;p__Planctomycetota;c__Phycisphaerae;o__SG8-4;f__SG8-4;g__GWC2-45-44;s__	91.48	1.14
GB_GCA_002705085.1	d__Bacteria;p__Planctomycetota;c__Phycisphaerae;o__Phycisphaerales;f__SM1A02;g__UBA8653;s__	90.81	1.14
RS_GCF_001642955.1	d__Bacteria;p__Planctomycetota;c__Planctomycetes;o__Pirellulales;f__Pirellulaceae;g__Rubripirellula;s__Rubripirellula obstinata	99.93	1.18
RS_GCF_002727185.1	d__Bacteria;p__Planctomycetota;c__Planctomycetes;o__Pirellulales;f__Pirellulaceae;g__Rhodopirellula;s__Rhodopirellula bahusiensis	99.93	1.18
RS_GCF_002251265.1	d__Bacteria;p__Planctomycetota;c__Planctomycetes;o__Pirellulales;f__Pirellulaceae;g__TMED11;s__	96.4	1.18
GB_GCA_002714565.1	d__Bacteria;p__Planctomycetota;c__Planctomycetes;o__Pirellulales;f__Pirellulaceae;g__UBA11883;s__UBA11883 sp1	94.64	1.18
GB_GCA_002726245.1	d__Bacteria;p__Planctomycetota;c__Planctomycetes;o__Pirellulales;f__Pirellulaceae;g__GCA-2726245;s__	91.7	1.18
UBA9264	d__Bacteria;p__Planctomycetota;c__Planctomycetes;o__Pirellulales;f__Pirellulaceae;g__UBA9264;s__	97.06	1.25
RS_GCF_000153105.1	d__Bacteria;p__Planctomycetota;c__Planctomycetes;o__Pirellulales;f__Pirellulaceae;g__Blastopirellula;s__Blastopirellula marina	98.78	1.34
RS_GCF_000155695.1	d__Bacteria;p__Verrucomicrobiota;c__Verrucomicrobiae;o__Opitutales;f__Opitutaceae;g__DG1235;s__	100	1.35
GB_GCA_002346535.1	d__Bacteria;p__Verrucomicrobiota;c__Verrucomicrobiae;o__Opitutales;f__UBA2995;g__UBA2995;s__	98.36	1.35
GB_GCA_002862945.1	d__Bacteria;p__Verrucomicrobiota;c__Verrucomicrobiae;o__Opitutales;f__Puniceicoccaceae;g__BACL24;s__	96.62	1.35
GB_GCA_002405835.1	d__Bacteria;p__Verrucomicrobiota;c__Lentisphaeria;o__UBA1784;f__UBA1829;g__UBA1829;s__	93.21	1.35
GB_GCA_002480015.1	d__Bacteria;p__Verrucomicrobiota;c__Verrucomicrobiae;o__Opitutales;f__Puniceicoccaceae;g__BACL24;s__	92.57	1.35
GB_GCA_002314455.1	d__Bacteria;p__Verrucomicrobiota;c__Lentisphaeria;o__UBA1784;f__UBA1784;g__UBA1784;s__	91.18	1.35
GB_GCA_002364975.1	d__Bacteria;p__Verrucomicrobiota;c__Verrucomicrobiae;o__Opitutales;f__MB11C04;g__MB11C04;s__	90.62	1.35
GB_GCA_002315855.1	d__Bacteria;p__Verrucomicrobiota;c__Lentisphaeria;o__UBA1784;f__UBA1829;g__UBA1732;s__	90.25	1.35
GB_GCA_002452515.1	d__Bacteria;p__Verrucomicrobiota;c__Verrucomicrobiae;o__Chthoniobacterales;f__UBA6821;g__UBA6821;s__	90.17	1.35
RS_GCF_900167535.1	d__Bacteria;p__Verrucomicrobiota;c__Verrucomicrobiae;o__Verrucomicrobiales;f__Verrucomicrobiaceae;g__Prosthecobacter;s__Prosthecobacter debontii	100	1.36
GB_GCA_900141815.1	d__Bacteria;p__Verrucomicrobiota;c__Verrucomicrobiae;o__Verrucomicrobiales;f__Akkermansiaceae;g__Rubritalea;s__Rubritalea squalenifaciens	99.32	1.36
GB_GCA_002726915.1	d__Bacteria;p__Verrucomicrobiota;c__Verrucomicrobiae;o__Verrucomicrobiales;f__DEV007;g__Arctic95D-9;s__	98.64	1.36
GB_GCA_000437075.1	d__Bacteria;p__Verrucomicrobiota;c__Verrucomicrobiae;o__Verrucomicrobiales;f__Akkermansiaceae;g__Akkermansia;s__	97.25	1.36
GB_GCA_002344525.1	d__Bacteria;p__Verrucomicrobiota;c__Verrucomicrobiae;o__Verrucomicrobiales;f__DEV007;g__Arctic95D-9;s__	96.6	1.36
GB_GCA_002396885.1	d__Bacteria;p__Verrucomicrobiota;c__Verrucomicrobiae;o__Verrucomicrobiales;f__DEV007;g__Arctic95D-9;s__	92.82	1.36
RS_GCF_000972765.1	d__Bacteria;p__Verrucomicrobiota;c__Verrucomicrobiae;o__Opitutales;f__Opitutaceae;g__IMCC26134;s__	98.63	1.37
GB_GCA_002429065.1	d__Bacteria;p__Verrucomicrobiota;c__Kiritimatiellae;o__SS1-B-03-39;f__UBA6053;g__UBA6053;s__	95.44	1.38
GB_GCA_002309765.1	d__Bacteria;p__Verrucomicrobiota;c__Kiritimatiellae;o__RFP12;f__UBA1067;g__UBA1200;s__	90.54	1.38
GB_GCA_000438015.1	d__Bacteria;p__Verrucomicrobiota;c__Verrucomicrobiae;o__Opitutales;f__CAG-312;g__CAG-312;s__	92.23	1.49
GB_GCA_002862205.1	d__Bacteria;p__Planctomycetota;c__Planctomycetes;o__Pirellulales;f__Pirellulaceae;g__Rubripirellula;s__	98.75	1.52
GB_GCA_001803205.1	d__Bacteria;p__Verrucomicrobiota;c__Lentisphaeria;o__UBA1784;f__GWF2-38-69;g__GWF2-38-69;s__	94.55	1.58
GB_GCA_002050325.1	d__Bacteria;p__Planctomycetota;c__Brocadiae;o__Brocadiales;f__Brocadiaceae;g__Brocadia;s__Brocadia sapporoensis	100	1.65
GB_GCA_002848945.1	d__Bacteria;p__Planctomycetota;c__Brocadiae;o__Brocadiales;f__Brocadiaceae;g__Brocadia;s__Brocadia sapporoensis	98.84	1.65
RS_GCF_000949635.1	d__Bacteria;p__Planctomycetota;c__Brocadiae;o__Brocadiales;f__Brocadiaceae;g__Brocadia;s__Brocadia sinica	97.8	1.65
RS_GCF_900232105.1	d__Bacteria;p__Planctomycetota;c__Brocadiae;o__Brocadiales;f__Brocadiaceae;g__Kuenenia;s__Kuenenia stuttgartiensis	97.8	1.65
GB_GCA_001567345.1	d__Bacteria;p__Planctomycetota;c__Brocadiae;o__Brocadiales;f__Brocadiaceae;g__Brocadia;s__Brocadia sinica	94.51	1.65
RS_GCF_001707835.1	d__Bacteria;p__Planctomycetota;c__Planctomycetes;o__Planctomycetales;f__Planctomycetaceae;g__Planctopirus;s__	98.88	1.69
GB_GCA_002483765.1	d__Bacteria;p__Verrucomicrobiota;c__Lentisphaeria;o__UBA1784;f__UBA1784;g__UBA7640;s__	93.24	1.69
GB_GCA_002683135.1	d__Bacteria;p__Planctomycetota;c__GCA-002687715;o__GCA-002687715;f__GCA-002687715;g__GCA-2683135;s__	95.83	1.7
RS_GCF_000181475.1	d__Bacteria;p__Planctomycetota;c__Planctomycetes;o__Planctomycetales;f__Planctomycetaceae;g__Gimesia;s__Gimesia maris	100	1.77
GB_GCA_002717655.1	d__Bacteria;p__Planctomycetota;c__Phycisphaerae;o__Phycisphaerales;f__SM1A02;g__UBA1668;s__	93.11	1.81
GB_GCA_002632395.1	d__Bacteria;p__Planctomycetota;c__Brocadiae;o__Brocadiales;f__Brocadiaceae;g__Kuenenia;s__Kuenenia stuttgartiensis	96.7	1.85
GB_GCA_002694885.1	d__Bacteria;p__Verrucomicrobiota;c__Verrucomicrobiae;o__Opitutales;f__Opitutaceae;g__UBA5691;s__	93.92	1.88
UBA11493	d__Bacteria;p__Verrucomicrobiota;c__Lentisphaeria;o__UBA1784;f__UBA1784;g__UBA11493;s__	93.92	2.03
GB_GCA_002420265.1	d__Bacteria;p__Verrucomicrobiota;c__Verrucomicrobiae;o__Opitutales;f__Opitutaceae;g__UBA5691;s__	93.76	2.03
GB_GCA_001464505.1	d__Bacteria;p__Verrucomicrobiota;c__Verrucomicrobiae;o__Opitutales;f__Opitutaceae;g__Lacunisphaera;s__	93.51	2.03
RS_GCF_900184885.1	d__Bacteria;p__Verrucomicrobiota;c__Verrucomicrobiae;o__Verrucomicrobiales;f__Akkermansiaceae;g__Akkermansia;s__Akkermansia muciniphila_A	97.96	2.04
RS_GCF_900184965.1	d__Bacteria;p__Verrucomicrobiota;c__Verrucomicrobiae;o__Verrucomicrobiales;f__Akkermansiaceae;g__Akkermansia;s__Akkermansia muciniphila_A	97.96	2.04
RS_GCF_900184855.1	d__Bacteria;p__Verrucomicrobiota;c__Verrucomicrobiae;o__Verrucomicrobiales;f__Akkermansiaceae;g__Akkermansia;s__Akkermansia muciniphila	97.73	2.04
GB_GCA_002307065.1	d__Bacteria;p__Verrucomicrobiota;c__Verrucomicrobiae;o__Verrucomicrobiales;f__Akkermansiaceae;g__UBA1315;s__	96.74	2.04
GB_GCA_002862135.1	d__Bacteria;p__Verrucomicrobiota;c__Verrucomicrobiae;o__Verrucomicrobiales;f__DEV007;g__Arctic95D-9;s__	96.13	2.04
GB_GCA_002343505.1	d__Bacteria;p__Verrucomicrobiota;c__Verrucomicrobiae;o__Verrucomicrobiales;f__Verrucomicrobiaceae;g__Prosthecobacter;s__	90.48	2.04
GB_GCA_002347655.1	d__Bacteria;p__Verrucomicrobiota;c__Kiritimatiellae;o__LD1-PB3;f__Lenti-01;g__Lenti-01;s__	93.41	2.06
RS_GCF_001610835.1	d__Bacteria;p__Planctomycetota;c__Planctomycetes;o__Planctomycetales;f__Planctomycetaceae;g__Planctomyces;s__	98.89	2.22
GB_GCA_002415975.1	d__Bacteria;p__Planctomycetota;c__Planctomycetes;o__Planctomycetales;f__Planctomycetaceae;g__Gimesia;s__	96.32	2.22
RS_GCF_000165715.2	d__Bacteria;p__Planctomycetota;c__Planctomycetes;o__Planctomycetales;f__Planctomycetaceae;g__Rubinisphaera;s__Rubinisphaera brasiliensis	95.56	2.22
GB_GCA_002724315.1	d__Bacteria;p__Planctomycetota;c__Planctomycetes;o__Planctomycetales;f__Planctomycetaceae;g__UBA8437;s__	92.5	2.22
GB_GCA_002862305.1	d__Bacteria;p__Planctomycetota;c__Phycisphaerae;o__Phycisphaerales;f__SM1A02;g__UBA8087;s__	97.73	2.27
RS_GCF_000255705.1	d__Bacteria;p__Planctomycetota;c__Planctomycetes;o__Gemmatales;f__Gemmataceae;g__Zavarzinella;s__Zavarzinella formosa	94.89	2.27
GB_GCA_002684655.1	d__Bacteria;p__Planctomycetota;c__UBA1135;o__UBA2386;f__UBA2386;g__GCA-2684655;s__	93.18	2.27
GB_GCA_000786775.1	d__Bacteria;p__Planctomycetota;c__Brocadiae;o__Brocadiales;f__Scalinduaceae;g__Scalindua;s__Scalindua brodae	92.74	2.27
GB_GCA_002632345.1	d__Bacteria;p__Planctomycetota;c__Brocadiae;o__Brocadiales;f__Scalinduaceae;g__Scalindua;s__Scalindua brodae	90.46	2.27
RS_GCF_001610895.1	d__Bacteria;p__Planctomycetota;c__Planctomycetes;o__Isosphaerales;f__Isosphaeraceae;g__Paludisphaera;s__	98.45	2.33
GB_GCA_002337565.1	d__Bacteria;p__Planctomycetota;c__Planctomycetes;o__Pirellulales;f__Pirellulaceae;g__Rhodopirellula;s__Rhodopirellula europaea	98.17	2.35
GB_GCA_002689655.1	d__Bacteria;p__Planctomycetota;c__Planctomycetes;o__Pirellulales;f__Pirellulaceae;g__Rubripirellula;s__	97.58	2.35
GB_GCA_001604585.1	d__Bacteria;p__Verrucomicrobiota;c__Verrucomicrobiae;o__Opitutales;f__Verruco-01;g__Verruco-01;s__	95.95	2.36
GB_GCA_002715965.1	d__Bacteria;p__Verrucomicrobiota;c__Verrucomicrobiae;o__Pedosphaerales;f__GCA-2715965;g__GCA-2715965;s__	95.27	2.36
GB_GCA_001604565.1	d__Bacteria;p__Verrucomicrobiota;c__Verrucomicrobiae;o__Opitutales;f__Verruco-01;g__Verruco-01;s__	92.58	2.36
GB_GCA_002167845.1	d__Bacteria;p__Planctomycetota;c__Phycisphaerae;o__Phycisphaerales;f__SM1A02;g__UBA12014;s__	95.39	2.5
RS_GCF_000346295.1	d__Bacteria;p__Planctomycetota;c__Planctomycetes;o__Pirellulales;f__Pirellulaceae;g__Rhodopirellula_A;s__Rhodopirellula_A maiorica	98.17	2.57
UBA12446	d__Bacteria;p__Verrucomicrobiota;c__Lentisphaeria;o__UBA1784;f__GWF2-38-69;g__GWF2-38-69;s__	95.23	2.59
GB_GCA_002686265.1	d__Bacteria;p__Planctomycetota;c__UBA1135;o__UBA1135;f__GCA-002686595;g__GCA-2686265;s__	97.85	2.69
RS_GCF_001613545.1	d__Bacteria;p__Verrucomicrobiota;c__Verrucomicrobiae;o__Chthoniobacterales;f__Terrimicrobiaceae;g__Terrimicrobium;s__Terrimicrobium sacchariphilum	100	2.7
RS_GCF_000172555.1	d__Bacteria;p__Verrucomicrobiota;c__Verrucomicrobiae;o__Pedosphaerales;f__Pedosphaeraceae;g__Pedosphaera;s__Pedosphaera parvula	99.32	2.7
RS_GCF_001746835.1	d__Bacteria;p__Verrucomicrobiota;c__Verrucomicrobiae;o__Opitutales;f__Opitutaceae;g__Lacunisphaera;s__Lacunisphaera limnophila	99.32	2.7
GB_GCA_002729725.1	d__Bacteria;p__Verrucomicrobiota;c__Verrucomicrobiae;o__Opitutales;f__Puniceicoccaceae;g__BACL24;s__	96.62	2.7
UBA11519	d__Bacteria;p__Verrucomicrobiota;c__Lentisphaeria;o__UBA1784;f__UBA1829;g__UBA11452;s__	93.89	2.7
UBA12442	d__Bacteria;p__Verrucomicrobiota;c__Lentisphaeria;o__UBA1784;f__GWF2-50-93;g__GWF2-50-93;s__	93.81	2.7
GB_GCA_002721895.1	d__Bacteria;p__Verrucomicrobiota;c__Verrucomicrobiae;o__Pedosphaerales;f__UBA1100;g__UBA6614;s__	91.89	2.7
RS_GCF_000172155.1	d__Bacteria;p__Verrucomicrobiota;c__Verrucomicrobiae;o__Verrucomicrobiales;f__Verrucomicrobiaceae;g__Verrucomicrobium;s__Verrucomicrobium spinosum	100	2.72
RS_GCF_000739615.1	d__Bacteria;p__Verrucomicrobiota;c__Verrucomicrobiae;o__Verrucomicrobiales;f__Akkermansiaceae;g__Haloferula;s__	99.86	2.72
GB_GCA_002336895.1	d__Bacteria;p__Verrucomicrobiota;c__Verrucomicrobiae;o__Verrucomicrobiales;f__Verrucomicrobiaceae;g__Prosthecobacter;s__	97.28	2.72
RS_GCF_001313125.1	d__Bacteria;p__Verrucomicrobiota;c__Verrucomicrobiae;o__Verrucomicrobiales;f__Verrucomicrobiaceae;g__Verrucomicrobium;s__Verrucomicrobium spinosum	92.18	2.72
GB_GCA_002420185.1	d__Bacteria;p__Verrucomicrobiota;c__Verrucomicrobiae;o__Opitutales;f__Opitutaceae;g__UBA5691;s__	97.3	2.73
GB_GCA_000987375.1	d__Bacteria;p__Planctomycetota;c__Brocadiae;o__Brocadiales;f__Brocadiaceae;g__Brocadia;s__	96.15	2.75
GB_GCA_002009475.1	d__Bacteria;p__Planctomycetota;c__Brocadiae;o__Brocadiales;f__Brocadiaceae;g__Brocadia;s__Brocadia caroliniensis	93.34	2.75
GB_GCA_002378075.1	d__Bacteria;p__Planctomycetota;c__Phycisphaerae;o__Phycisphaerales;f__SM1A02;g__UBA1668;s__UBA1668 sp1	94.21	2.84
GB_GCA_000315095.1	d__Bacteria;p__Planctomycetota;c__Brocadiae;o__Brocadiales;f__Brocadiaceae;g__Kuenenia;s__Kuenenia stuttgartiensis	95.6	2.85
RS_GCF_000739655.1	d__Bacteria;p__Verrucomicrobiota;c__Verrucomicrobiae;o__Verrucomicrobiales;f__Verrucomicrobiaceae;g__Verrucomicrobium;s__	99.32	2.86
RS_GCF_000173075.1	d__Bacteria;p__Verrucomicrobiota;c__Verrucomicrobiae;o__Chthoniobacterales;f__Chthoniobacteraceae;g__Chthoniobacter;s__Chthoniobacter flavus	97.3	2.87
GB_GCA_002746535.1	d__Bacteria;p__Planctomycetota;c__GCA-2746535;o__GCA-2746535;f__GCA-2746535;g__GCA-2746535;s__	93.55	2.87
GB_GCA_001804815.1	d__Bacteria;p__Verrucomicrobiota;c__Lentisphaeria;o__UBA1784;f__GWF2-50-93;g__GWF2-50-93;s__	96.62	2.93
GB_GCA_001804805.1	d__Bacteria;p__Verrucomicrobiota;c__Lentisphaeria;o__UBA1784;f__GWF2-50-93;g__GWF2-50-93;s__	95.95	2.93
RS_GCF_000346505.1	d__Bacteria;p__Planctomycetota;c__Planctomycetes;o__Pirellulales;f__Pirellulaceae;g__Rhodopirellula;s__Rhodopirellula sallentina	98.75	3.12
GB_GCA_002683815.1	d__Bacteria;p__Verrucomicrobiota;c__Verrucomicrobiae;o__Verrucomicrobiales;f__DEV007;g__Arctic95D-9;s__	91.09	3.17
RS_GCF_001017655.1	d__Bacteria;p__Verrucomicrobiota;c__Kiritimatiellae;o__Kiritimatiellales;f__Kiritimatiellaceae;g__Kiritimatiella;s__Kiritimatiella glycovorans	92.74	3.21
GB_GCA_002683825.1	d__Bacteria;p__Planctomycetota;c__UBA1135;o__UBA1135;f__GCA-2683825;g__GCA-2683825;s__	97.85	3.23
GB_GCA_002320775.1	d__Bacteria;p__Planctomycetota;c__UBA8108;o__UBA8108;f__UBA8108;g__UBA8108;s__	93.28	3.23
GB_GCA_002706765.1	d__Bacteria;p__Planctomycetota;c__Planctomycetes;o__Planctomycetales;f__Planctomycetaceae;g__Gimesia;s__	100	3.33
RS_GCF_000255655.1	d__Bacteria;p__Planctomycetota;c__Planctomycetes;o__Planctomycetales;f__Planctomycetaceae;g__Schlesneria;s__Schlesneria paludicola	98.88	3.37
RS_GCF_900104925.1	d__Bacteria;p__Verrucomicrobiota;c__Verrucomicrobiae;o__Opitutales;f__Opitutaceae;g__Lacunisphaera;s__	99.32	3.38
UBA11452	d__Bacteria;p__Verrucomicrobiota;c__Lentisphaeria;o__UBA1784;f__UBA1829;g__UBA11452;s__	95.24	3.38
GB_GCA_001804785.1	d__Bacteria;p__Verrucomicrobiota;c__Lentisphaeria;o__UBA1784;f__GWF2-45-14;g__GWF2-45-14;s__	93.52	3.38
GB_GCA_002304345.1	d__Bacteria;p__Verrucomicrobiota;c__Verrucomicrobiae;o__Methylacidiphilales;f__UBA1321;g__UBA1321;s__	91.89	3.38
GB_GCA_000980515.1	d__Bacteria;p__Verrucomicrobiota;c__Verrucomicrobiae;o__Verrucomicrobiales;f__Akkermansiaceae;g__Akkermansia;s__Akkermansia muciniphila	92.06	3.4
RS_GCF_002443295.1	d__Bacteria;p__Planctomycetota;c__Brocadiae;o__Brocadiales;f__Scalinduaceae;g__Scalindua;s__	95.45	3.41
GB_GCA_002343075.1	d__Bacteria;p__Planctomycetota;c__Phycisphaerae;o__UBA1161;f__UBA1161;g__UBA2421;s__	92.18	3.41
GB_GCA_001825675.1	d__Bacteria;p__Planctomycetota;c__Phycisphaerae;o__SG8-4;f__SG8-4;g__UBA12454;s__UBA12454 sp1	92.05	3.41
GB_GCA_002338715.1	d__Bacteria;p__Planctomycetota;c__Phycisphaerae;o__UBA1845;f__UBA1845;g__UBA1845;s__	91.4	3.41
GB_GCA_002689385.1	d__Bacteria;p__Planctomycetota;c__Phycisphaerae;o__Phycisphaerales;f__SM1A02;g__GCA-002718515;s__	90.91	3.41
RS_GCF_000019965.1	d__Bacteria;p__Verrucomicrobiota;c__Verrucomicrobiae;o__Opitutales;f__Opitutaceae;g__Opitutus;s__Opitutus terrae	99.32	3.42
GB_GCA_002733575.1	d__Bacteria;p__Planctomycetota;c__Planctomycetes;o__Pirellulales;f__Pirellulaceae;g__GCA-2733575;s__	93.66	3.45
GB_GCA_002456095.1	d__Bacteria;p__Planctomycetota;c__Phycisphaerae;o__Phycisphaerales;f__Phycisphaeraceae;g__UBA6626;s__UBA6626 sp1	93.8	3.48
RS_GCF_001956985.1	d__Bacteria;p__Planctomycetota;c__Planctomycetes;o__Isosphaerales;f__Isosphaeraceae;g__Paludisphaera;s__Paludisphaera borealis	98.45	3.49
GB_GCA_002404095.1	d__Bacteria;p__Planctomycetota;c__Planctomycetes;o__Gemmatales;f__Gemmataceae;g__UBA4732;s__UBA4732 sp1	91.16	3.49
GB_GCA_002168145.1	d__Bacteria;p__Verrucomicrobiota;c__Verrucomicrobiae;o__Verrucomicrobiales;f__Akkermansiaceae;g__Roseibacillus;s__	93.58	3.51
GB_GCA_001610875.1	d__Bacteria;p__Planctomycetota;c__Planctomycetes;o__Pirellulales;f__Pirellulaceae;g__Pirellula;s__	98.75	3.53
GB_GCA_001898385.1	d__Bacteria;p__Planctomycetota;c__Planctomycetes;o__Isosphaerales;f__Isosphaeraceae;g__Paludisphaera;s__	99.61	3.59
GB_GCA_002708885.1	d__Bacteria;p__Verrucomicrobiota;c__Verrucomicrobiae;o__Verrucomicrobiales;f__DEV007;g__EC70;s__EC70 sp1	92.6	3.68
GB_GCA_001897195.1	d__Bacteria;p__Verrucomicrobiota;c__Verrucomicrobiae;o__Chthoniobacterales;f__Terrimicrobiaceae;g__Terrimicrobium;s__	96.62	3.76
RS_GCF_000296795.1	d__Bacteria;p__Planctomycetota;c__Brocadiae;o__Brocadiales;f__Brocadiaceae;g__Jettenia;s__Jettenia caeni	100	3.85
GB_GCA_002050315.1	d__Bacteria;p__Planctomycetota;c__Brocadiae;o__Brocadiales;f__Brocadiaceae;g__Brocadia;s__	100	3.85
RS_GCF_900184865.1	d__Bacteria;p__Verrucomicrobiota;c__Verrucomicrobiae;o__Verrucomicrobiales;f__Akkermansiaceae;g__Akkermansia;s__Akkermansia muciniphila_A	97.96	3.91
GB_GCA_000315115.1	d__Bacteria;p__Planctomycetota;c__Brocadiae;o__Brocadiales;f__Brocadiaceae;g__Kuenenia;s__Kuenenia stuttgartiensis	94.99	3.91
GB_GCA_002709295.1	d__Bacteria;p__Planctomycetota;c__Phycisphaerae;o__Phycisphaerales;f__SM1A02;g__GCA-002862325;s__	98.86	3.98
GB_GCA_002428665.1	d__Bacteria;p__Verrucomicrobiota;c__Verrucomicrobiae;o__Pedosphaerales;f__Pedosphaeraceae;g__UBA6082;s__	99.32	4.05
GB_GCA_001439535.1	d__Bacteria;p__Verrucomicrobiota;c__Verrucomicrobiae;o__Opitutales;f__Puniceicoccaceae;g__BACL24;s__	97.3	4.05
GB_GCA_002690755.1	d__Bacteria;p__Planctomycetota;c__Phycisphaerae;o__Phycisphaerales;f__SM1A02;g__UBA12014;s__	94.32	4.08
GB_GCA_002722335.1	d__Bacteria;p__Verrucomicrobiota;c__Verrucomicrobiae;o__Opitutales;f__MB11C04;g__MB11C04;s__	93.1	4.08
GB_GCA_001804865.1	d__Bacteria;p__Verrucomicrobiota;c__Kiritimatiellae;o__LD1-PB3;f__GWF2-57-35;g__GWF2-57-35;s__	91.39	4.08
GB_GCA_002343065.1	d__Bacteria;p__Verrucomicrobiota;c__Verrucomicrobiae;o__Opitutales;f__Opitutaceae;g__UBA2377;s__	94.48	4.11
GB_GCA_002729275.1	d__Bacteria;p__Verrucomicrobiota;c__Verrucomicrobiae;o__Verrucomicrobiales;f__Akkermansiaceae;g__Roseibacillus;s__	96.16	4.24
GB_GCA_002482965.1	d__Bacteria;p__Verrucomicrobiota;c__Verrucomicrobiae;o__Verrucomicrobiales;f__Verrucomicrobiaceae;g__Prosthecobacter;s__	94.07	4.31
RS_GCF_001650175.1	d__Bacteria;p__Verrucomicrobiota;c__Verrucomicrobiae;o__Opitutales;f__Opitutaceae;g__Didymococcus;s__	97.95	4.32
RS_GCF_900105685.1	d__Bacteria;p__Verrucomicrobiota;c__Verrucomicrobiae;o__Methylacidiphilales;f__GAS474;g__GAS474;s__	99.32	4.39
GB_GCA_002694035.1	d__Bacteria;p__Verrucomicrobiota;c__Verrucomicrobiae;o__Opitutales;f__MB11C04;g__MB11C04;s__	94.59	4.39
GB_GCA_002344215.1	d__Bacteria;p__Verrucomicrobiota;c__Verrucomicrobiae;o__Verrucomicrobiales;f__DEV007;g__Arctic95D-9;s__	99.24	4.42
GB_GCA_002709915.1	d__Bacteria;p__Verrucomicrobiota;c__Verrucomicrobiae;o__Verrucomicrobiales;f__Akkermansiaceae;g__Roseibacillus;s__	94.41	4.42
GB_GCA_002724415.1	d__Bacteria;p__Planctomycetota;c__Planctomycetes;o__Planctomycetales;f__Planctomycetaceae;g__UBA8437;s__	90.77	4.44
GB_GCA_002007645.1	d__Bacteria;p__Planctomycetota;c__Phycisphaerae;o__SG8-4;f__SG8-4;g__ST-NAGAB-D1;s__	97.73	4.55
RS_GCF_900185065.1	d__Bacteria;p__Verrucomicrobiota;c__Verrucomicrobiae;o__Verrucomicrobiales;f__Akkermansiaceae;g__Akkermansia;s__Akkermansia muciniphila	97.96	4.76
RS_GCF_001683795.1	d__Bacteria;p__Verrucomicrobiota;c__Verrucomicrobiae;o__Verrucomicrobiales;f__Akkermansiaceae;g__Akkermansia;s__Akkermansia glycaniphila	91.84	4.76
UBA12460	d__Bacteria;p__Verrucomicrobiota;c__Kiritimatiellae;o__LD1-PB3;f__GWF2-57-35;g__GWF2-57-35;s__	90.54	4.76
GB_GCA_002428045.1	d__Bacteria;p__Verrucomicrobiota;c__Kiritimatiellae;o__UBA8416;f__UBA8416;g__UBA8416;s__UBA8416 sp1	90.03	4.76
RS_GCF_000739635.1	d__Bacteria;p__Verrucomicrobiota;c__Verrucomicrobiae;o__Verrucomicrobiales;f__Verrucomicrobiaceae;g__Verrucomicrobium;s__	100	4.9
GB_GCA_001723765.1	d__Bacteria;p__Planctomycetota;c__Brocadiae;o__Brocadiales;f__Scalinduaceae;g__Scalindua;s__Scalindua rubra	92.52	5.11
GB_GCA_002702655.1	d__Bacteria;p__Planctomycetota;c__Planctomycetes;o__Pirellulales;f__Ga0077529;g__GCA-2702655;s__	97.7	5.17
RS_GCF_000170755.1	d__Bacteria;p__Verrucomicrobiota;c__Lentisphaeria;o__Lentisphaerales;f__Lentisphaeraceae;g__Lentisphaera;s__Lentisphaera araneosa	97.12	5.21
GB_GCA_002725585.1	d__Bacteria;p__Planctomycetota;c__UBA1135;o__UBA1135;f__UBA1135;g__UBA7888;s__	93.01	5.38
GB_GCA_002690565.1	d__Bacteria;p__Verrucomicrobiota;c__Verrucomicrobiae;o__Opitutales;f__Puniceicoccaceae;g__GCA-2690565;s__	95.77	5.41
GB_GCA_002695495.1	d__Bacteria;p__Verrucomicrobiota;c__Verrucomicrobiae;o__Pedosphaerales;f__AAA164-E04;g__UBA7971;s__UBA7971 sp1	93.24	5.47
GB_GCA_001803235.1	d__Bacteria;p__Verrucomicrobiota;c__Lentisphaeria;o__Victivallales;f__YB12-FULL-65-16;g__YB12-FULL-65-16;s__YB12-FULL-65-16 sp1	95.27	5.6
GB_GCA_002168195.1	d__Bacteria;p__Planctomycetota;c__Planctomycetes;o__Pirellulales;f__UBA7805;g__UBA7805;s__	95.33	5.75
RS_GCF_900129635.1	d__Bacteria;p__Planctomycetota;c__Planctomycetes;o__Isosphaerales;f__Isosphaeraceae;g__Singulisphaera;s__	99.61	5.81
GB_GCA_002862085.1	d__Bacteria;p__Planctomycetota;c__UBA1135;o__UBA1135;f__GCA-002686595;g__GCA-2862085;s__	96.24	5.91
GB_GCA_002723275.1	d__Bacteria;p__Planctomycetota;c__Planctomycetes;o__Pirellulales;f__Pirellulaceae;g__GCA-2723275;s__	98.78	5.94
RS_GCF_001610855.1	d__Bacteria;p__Planctomycetota;c__Planctomycetes;o__Gemmatales;f__Gemmataceae;g__Gemmata;s__Gemmata massiliana	91.44	5.97
UBA8898	d__Bacteria;p__Planctomycetota;c__UBA8108;o__UBA8890;f__UBA8898;g__UBA8898;s__UBA8898 sp1	92.91	6.01
GB_GCA_002702575.1	d__Bacteria;p__Planctomycetota;c__Phycisphaerae;o__Phycisphaerales;f__SM1A02;g__UBA1668;s__UBA1668 sp1	98.86	6.25
GB_GCA_002343805.1	d__Bacteria;p__Planctomycetota;c__UBA8742;o__UBA2392;f__UBA2392;g__UBA2392;s__	90.67	6.27
GB_GCA_001803305.1	d__Bacteria;p__Verrucomicrobiota;c__Lentisphaeria;o__Victivallales;f__YB12-FULL-65-16;g__YB12-FULL-65-16;s__YB12-FULL-65-16 sp1	92.57	6.28
GB_GCA_002723015.1	d__Bacteria;p__Verrucomicrobiota;c__Verrucomicrobiae;o__Verrucomicrobiales;f__Akkermansiaceae;g__Roseibacillus;s__Roseibacillus sp3	97.28	6.32
RS_GCF_000171775.1	d__Bacteria;p__Planctomycetota;c__Planctomycetes;o__Gemmatales;f__Gemmataceae;g__Gemmata;s__Gemmata obscuriglobus	92.95	6.42
GB_GCA_002711105.1	d__Bacteria;p__Planctomycetota;c__UBA8108;o__UBA1146;f__UBA1146;g__UBA1146;s__	96.17	6.45
GB_GCA_002168105.1	d__Bacteria;p__Planctomycetota;c__Phycisphaerae;o__Phycisphaerales;f__SM1A02;g__UBA8653;s__	91.99	6.45
GB_GCA_002323855.1	d__Bacteria;p__Verrucomicrobiota;c__Verrucomicrobiae;o__Verrucomicrobiales;f__DEV007;g__Arctic95D-9;s__	95.58	6.49
GB_GCA_001803225.1	d__Bacteria;p__Verrucomicrobiota;c__Lentisphaeria;o__UBA1784;f__GWF2-45-14;g__GWF2-44-16;s__	95.41	6.76
GB_GCA_000531095.1	d__Bacteria;p__Planctomycetota;c__Planctomycetes;o__Gemmatales;f__Gemmataceae;g__Gemmata;s__Gemmata massiliana	94.73	6.79
RS_GCF_900184975.1	d__Bacteria;p__Verrucomicrobiota;c__Verrucomicrobiae;o__Verrucomicrobiales;f__Akkermansiaceae;g__Akkermansia;s__Akkermansia muciniphila	97.28	6.8
RS_GCF_000242455.2	d__Bacteria;p__Planctomycetota;c__Planctomycetes;o__Isosphaerales;f__Isosphaeraceae;g__Singulisphaera;s__Singulisphaera acidiphila	99.61	6.98
RS_GCF_000255675.1	d__Bacteria;p__Planctomycetota;c__Planctomycetes;o__Isosphaerales;f__Isosphaeraceae;g__Singulisphaera;s__Singulisphaera acidiphila	98.45	6.98
GB_GCA_002724245.1	d__Bacteria;p__Planctomycetota;c__Planctomycetes;o__Pirellulales;f__Pirellulaceae;g__UBA9264;s__	99.86	7.06
RS_GCF_002197845.1	d__Bacteria;p__Planctomycetota;c__Planctomycetes;o__Gemmatales;f__Gemmataceae;g__Fimbriiglobus;s__Fimbriiglobus ruber	93.18	7.1
GB_GCA_002698785.1	d__Bacteria;p__Verrucomicrobiota;c__Verrucomicrobiae;o__Verrucomicrobiales;f__DEV007;g__Arctic95D-9;s__	100	7.26
GB_GCA_002686885.1	d__Bacteria;p__Verrucomicrobiota;c__Verrucomicrobiae;o__Pedosphaerales;f__AAA164-E04;g__UBA7971;s__UBA7971 sp1	97.41	7.37
GB_GCA_002298785.1	d__Bacteria;p__Verrucomicrobiota;c__Verrucomicrobiae;o__Pedosphaerales;f__Pedosphaeraceae;g__UBA693;s__	94.55	7.57
GB_GCA_002718815.1	d__Bacteria;p__Planctomycetota;c__Planctomycetes;o__Pirellulales;f__Pirellulaceae;g__GCA-2718815;s__	94.74	7.66
GB_GCA_002701545.1	d__Bacteria;p__Planctomycetota;c__Planctomycetes;o__Pirellulales;f__Pirellulaceae;g__GCA-2701545;s__	97.58	7.92
GB_GCA_002298105.1	d__Bacteria;p__Verrucomicrobiota;c__Verrucomicrobiae;o__Pedosphaerales;f__Pedosphaeraceae;g__UBA693;s__	98.14	8.11
GB_GCA_002717045.1	d__Bacteria;p__Verrucomicrobiota;c__Verrucomicrobiae;o__Opitutales;f__UBA2995;g__UBA2995;s__	93.92	8.11
GB_GCA_002279765.1	d__Bacteria;p__Verrucomicrobiota;c__Verrucomicrobiae;o__Verrucomicrobiales;f__Verrucomicrobiaceae;g__Prosthecobacter;s__	93.43	8.16
GB_GCA_002716045.1	d__Bacteria;p__Verrucomicrobiota;c__Verrucomicrobiae;o__Opitutales;f__MB11C04;g__UBA2993;s__	98.31	8.88
GB_GCA_002723305.1	d__Bacteria;p__Planctomycetota;c__Phycisphaerae;o__Phycisphaerales;f__SM1A02;g__UBA1924;s__	95.45	9.09
GB_GCA_002683275.1	d__Bacteria;p__Planctomycetota;c__Phycisphaerae;o__Phycisphaerales;f__SM1A02;g__UBA854;s__	98.86	9.3
GB_GCA_002380675.1	d__Bacteria;p__Verrucomicrobiota;c__Verrucomicrobiae;o__Verrucomicrobiales;f__Akkermansiaceae;g__Roseibacillus;s__Roseibacillus sp1	89.99	1.7
UBA9375	d__Bacteria;p__Planctomycetota;c__Planctomycetes;o__Planctomycetales;f__Planctomycetaceae;g__Gimesia;s__Gimesia maris	89.89	1.11
RS_GCF_001318295.1	d__Bacteria;p__Verrucomicrobiota;c__Verrucomicrobiae;o__Chthoniobacterales;f__Xiphinematobacteraceae;g__Xiphinematobacter;s__	89.86	0
GB_GCA_002457635.1	d__Bacteria;p__Verrucomicrobiota;c__Verrucomicrobiae;o__Opitutales;f__Puniceicoccaceae;g__Coraliomargarita;s__	89.86	0
GB_GCA_002306635.1	d__Bacteria;p__Verrucomicrobiota;c__Verrucomicrobiae;o__Pedosphaerales;f__UBA1096;g__UBA1096;s__	89.86	4.12
GB_GCA_001828605.1	d__Bacteria;p__Planctomycetota;c__Brocadiae;o__Brocadiales;f__2-02-FULL-50-16-A;g__2-02-FULL-50-16-A;s__	89.77	0
GB_GCA_002084585.1	d__Bacteria;p__Planctomycetota;c__Phycisphaerae;o__SG8-4;f__SG8-4;g__4572-13;s__	89.77	1.14
GB_GCA_002696165.1	d__Bacteria;p__Planctomycetota;c__Phycisphaerae;o__Phycisphaerales;f__SM1A02;g__UBA1924;s__	89.77	3.98
GB_GCA_002389355.1	d__Bacteria;p__Verrucomicrobiota;c__Verrucomicrobiae;o__Opitutales;f__Puniceicoccaceae;g__BACL24;s__	89.73	0.04
GB_GCA_002711525.1	d__Bacteria;p__Planctomycetota;c__Planctomycetes;o__Pirellulales;f__UBA7805;g__UBA7805;s__	89.59	1.15
GB_GCA_002716625.1	d__Bacteria;p__Planctomycetota;c__Phycisphaerae;o__Phycisphaerales;f__Phycisphaeraceae;g__UBA6626;s__UBA6626 sp1	89.49	0
UBA9119	d__Bacteria;p__Verrucomicrobiota;c__Verrucomicrobiae;o__Verrucomicrobiales;f__Akkermansiaceae;g__Akkermansia;s__	89.43	1.36
GB_GCA_001804885.1	d__Bacteria;p__Verrucomicrobiota;c__Kiritimatiellae;o__UBA8416;f__YA12-FULL-48-11;g__YA12-FULL-48-11;s__	89.41	2.7
GB_GCA_002715825.1	d__Bacteria;p__Verrucomicrobiota;c__Verrucomicrobiae;o__Verrucomicrobiales;f__Akkermansiaceae;g__Roseibacillus;s__	89.39	2.18
GB_GCA_002390255.1	d__Bacteria;p__Verrucomicrobiota;c__Verrucomicrobiae;o__Opitutales;f__Puniceicoccaceae;g__BACL24;s__	89.35	0
GB_GCA_002698965.1	d__Bacteria;p__Planctomycetota;c__Planctomycetes;o__Pirellulales;f__Pirellulaceae;g__UBA721;s__UBA721 sp1	89.32	2.3
GB_GCA_002422905.1	d__Bacteria;p__Verrucomicrobiota;c__Verrucomicrobiae;o__Pedosphaerales;f__UBA9464;g__UBA6176;s__	89.32	4.08
GB_GCA_002327785.1	d__Bacteria;p__Planctomycetota;c__Phycisphaerae;o__SG8-4;f__SG8-4;g__PLanc-01;s__	89.25	5.38
GB_GCA_002686835.1	d__Bacteria;p__Verrucomicrobiota;c__Verrucomicrobiae;o__Opitutales;f__MB11C04;g__MB11C04;s__MB11C04 sp4	89.19	1.35
GB_GCA_002695645.1	d__Bacteria;p__Verrucomicrobiota;c__Verrucomicrobiae;o__Opitutales;f__MB11C04;g__MB11C04;s__	89.15	5.01
GB_GCA_002709205.1	d__Bacteria;p__Verrucomicrobiota;c__Verrucomicrobiae;o__Verrucomicrobiales;f__Akkermansiaceae;g__Roseibacillus;s__	89.1	2.84
GB_GCA_002685965.1	d__Bacteria;p__Planctomycetota;c__UBA1135;o__UBA2386;f__GCA-002748355;g__GCA-2685965;s__	89.08	3.41
GB_GCA_002683195.1	d__Bacteria;p__Planctomycetota;c__Phycisphaerae;o__Phycisphaerales;f__SM1A02;g__GCA-002862325;s__	88.98	1.7
UBA8648	d__Bacteria;p__Planctomycetota;c__Planctomycetes;o__Pirellulales;f__Pirellulaceae;g__Rubripirellula;s__	88.95	3.9
GB_GCA_001828515.1	d__Bacteria;p__Planctomycetota;c__Brocadiae;o__Brocadiales;f__Scalinduaceae;g__Scalindua;s__Scalindua sp1	88.95	2.27
UBA10511	d__Bacteria;p__Planctomycetota;c__Planctomycetes;o__Planctomycetales;f__Planctomycetaceae;g__UBA10511;s__	88.92	0
GB_GCA_002686945.1	d__Bacteria;p__Planctomycetota;c__UBA1135;o__UBA1135;f__GCA-002686595;g__GCA-2686945;s__	88.71	1.08
GB_GCA_002684915.1	d__Bacteria;p__Verrucomicrobiota;c__Verrucomicrobiae;o__Pedosphaerales;f__UBA1096;g__UBA1096;s__	88.68	1.73
GB_GCA_002416105.1	d__Bacteria;p__Planctomycetota;c__Phycisphaerae;o__Phycisphaerales;f__SM1A02;g__UBA1924;s__	88.64	1.14
GB_GCA_002720975.1	d__Bacteria;p__Planctomycetota;c__UBA1135;o__UBA1135;f__GCA-002686595;g__GCA-2720975;s__	88.64	5.54
GB_GCA_002690925.1	d__Bacteria;p__Planctomycetota;c__Planctomycetes;o__Pirellulales;f__Pirellulaceae;g__Rubripirellula;s__	88.6	4.71
GB_GCA_002293125.1	d__Bacteria;p__Verrucomicrobiota;c__Verrucomicrobiae;o__Opitutales;f__UBA953;g__UBA953;s__UBA953 sp2	88.58	1.01
GB_GCA_002721695.1	d__Bacteria;p__Verrucomicrobiota;c__Verrucomicrobiae;o__Verrucomicrobiales;f__Akkermansiaceae;g__Roseibacillus;s__	88.58	4.08
UBA9033	d__Bacteria;p__Planctomycetota;c__Planctomycetes;o__Planctomycetales;f__Planctomycetaceae;g__UBA9033;s__	88.52	0
UBA9268	d__Bacteria;p__Planctomycetota;c__Planctomycetes;o__Planctomycetales;f__Planctomycetaceae;g__UBA8437;s__UBA8437 sp2	88.52	0
GB_GCA_002303775.1	d__Bacteria;p__Verrucomicrobiota;c__Verrucomicrobiae;o__Chthoniobacterales;f__Terrimicrobiaceae;g__UBA967;s__UBA967 sp1	88.51	0
GB_GCA_002337545.1	d__Bacteria;p__Planctomycetota;c__Phycisphaerae;o__Phycisphaerales;f__SM1A02;g__UBA1924;s__UBA1924 sp1	88.48	0
GB_GCA_001940945.1	d__Bacteria;p__Verrucomicrobiota;c__Verrucomicrobiae;o__Verrucomicrobiales;f__Akkermansiaceae;g__Akkermansia;s__Akkermansia muciniphila	88.44	0.68
GB_GCA_002726515.1	d__Bacteria;p__Planctomycetota;c__Planctomycetes;o__Pirellulales;f__Pirellulaceae;g__GCA-2718815;s__	88.44	2.4
GB_GCA_002346685.1	d__Bacteria;p__Verrucomicrobiota;c__Verrucomicrobiae;o__Opitutales;f__Verruco-01;g__UBA2987;s__	88.43	0.81
GB_GCA_002470805.1	d__Bacteria;p__Verrucomicrobiota;c__Verrucomicrobiae;o__Opitutales;f__Puniceicoccaceae;g__BACL24;s__	88.38	1.35
GB_GCA_002721705.1	d__Bacteria;p__Verrucomicrobiota;c__Verrucomicrobiae;o__Opitutales;f__MB11C04;g__UBA2993;s__UBA2993 sp1	88.29	3.38
UBA12203	d__Bacteria;p__Verrucomicrobiota;c__Verrucomicrobiae;o__Pedosphaerales;f__AAA164-E04;g__AAA164-E04;s__AAA164-E04 sp1	88.23	2.4
GB_GCA_002686595.1	d__Bacteria;p__Planctomycetota;c__UBA1135;o__UBA1135;f__GCA-002686595;g__GCA-2686595;s__	88.17	4.3
GB_GCA_002308055.1	d__Bacteria;p__Planctomycetota;c__Planctomycetes;o__Pirellulales;f__UBA1268;g__UBA1268;s__	88.15	2.11
GB_GCA_002448475.1	d__Bacteria;p__Verrucomicrobiota;c__Kiritimatiellae;o__RFP12;f__UBA3636;g__UBA3636;s__UBA3636 sp1	88.1	1.69
UBA8323	d__Bacteria;p__Verrucomicrobiota;c__Verrucomicrobiae;o__Pedosphaerales;f__AAA164-E04;g__AAA164-E04;s__AAA164-E04 sp1	88.1	2.7
GB_GCA_002839495.1	d__Bacteria;p__Planctomycetota;c__Phycisphaerae;o__SG8-4;f__SG8-4;g__UBA12454;s__	88.07	3.41
GB_GCA_002303765.1	d__Bacteria;p__Planctomycetota;c__Planctomycetes;o__Gemmatales;f__Gemmataceae;g__UBA969;s__	88.06	1.16
UBA12004	d__Bacteria;p__Planctomycetota;c__Phycisphaerae;o__Phycisphaerales;f__Phycisphaeraceae;g__UBA7800;s__	87.94	1.2
GB_GCA_002718175.1	d__Bacteria;p__Verrucomicrobiota;c__Verrucomicrobiae;o__Verrucomicrobiales;f__Akkermansiaceae;g__Roseibacillus;s__	87.94	4.08
GB_GCA_002383805.1	d__Bacteria;p__Verrucomicrobiota;c__Verrucomicrobiae;o__Opitutales;f__Opitutaceae;g__IMCC26134;s__IMCC26134 sp1	87.88	2.74
GB_GCA_001803315.1	d__Bacteria;p__Verrucomicrobiota;c__Kiritimatiellae;o__UBA8416;f__YA12-FULL-60-10;g__YA12-FULL-60-10;s__YA12-FULL-60-10 sp1	87.84	0
GB_GCA_002450395.1	d__Bacteria;p__Verrucomicrobiota;c__Verrucomicrobiae;o__Opitutales;f__Opitutaceae;g__UBA5691;s__UBA5691 sp1	87.84	0.71
GB_GCA_002167605.1	d__Bacteria;p__Verrucomicrobiota;c__Verrucomicrobiae;o__Opitutales;f__MB11C04;g__MB11C04;s__	87.8	4.05
UBA12469	d__Bacteria;p__Verrucomicrobiota;c__Lentisphaeria;o__UBA1784;f__GWF2-50-93;g__GWF2-50-93;s__	87.67	2.03
GB_GCA_002385705.1	d__Bacteria;p__Verrucomicrobiota;c__Verrucomicrobiae;o__Pedosphaerales;f__Pedosphaeraceae;g__UBA3939;s__	87.67	4.05
GB_GCA_002358905.1	d__Bacteria;p__Verrucomicrobiota;c__Verrucomicrobiae;o__Verrucomicrobiales;f__Akkermansiaceae;g__Akkermansia;s__	87.58	0.68
GB_GCA_002713555.1	d__Bacteria;p__Planctomycetota;c__Planctomycetes;o__Pirellulales;f__Ga0077529;g__UBA11888;s__	87.58	6.08
GB_GCA_002314605.1	d__Bacteria;p__Verrucomicrobiota;c__Lentisphaeria;o__UBA1784;f__UBA1784;g__UBA1776;s__	87.5	3.72
GB_GCA_002477435.1	d__Bacteria;p__Planctomycetota;c__Planctomycetes;o__Pirellulales;f__UBA1268;g__UBA1268;s__	87.48	2.87
GB_GCA_002306985.1	d__Bacteria;p__Verrucomicrobiota;c__Verrucomicrobiae;o__Pedosphaerales;f__UBA1319;g__UBA1319;s__	87.4	4.05
GB_GCA_002367815.1	d__Bacteria;p__Verrucomicrobiota;c__Verrucomicrobiae;o__Opitutales;f__Opitutaceae;g__Cephaloticoccus;s__	87.37	0.34
GB_GCA_002291645.1	d__Bacteria;p__Verrucomicrobiota;c__Verrucomicrobiae;o__Verrucomicrobiales;f__Akkermansiaceae;g__Roseibacillus;s__	87.37	1.36
GB_GCA_001824485.1	d__Bacteria;p__Planctomycetota;c__Brocadiae;o__Brocadiales;f__Brocadiaceae;g__2-12-FULL-39-13;s__2-12-FULL-39-13 sp1	87.36	3.3
GB_GCA_002453165.1	d__Bacteria;p__Verrucomicrobiota;c__Verrucomicrobiae;o__Pedosphaerales;f__UBA1096;g__UBA1096;s__UBA1096 sp1	87.31	0
GB_GCA_002347125.1	d__Bacteria;p__Planctomycetota;c__Phycisphaerae;o__SG8-4;f__SG8-4;g__UBA2266;s__	87.29	4.55
GB_GCA_001824635.1	d__Bacteria;p__Planctomycetota;c__Phycisphaerae;o__SG8-4;f__SG8-4;g__GWF2-50-10;s__	87.27	1.7
GB_GCA_002373635.1	d__Bacteria;p__Verrucomicrobiota;c__Kiritimatiellae;o__RFP12;f__UBA3636;g__UBA3636;s__UBA3636 sp1	87.21	2.7
GB_GCA_002340265.1	d__Bacteria;p__Verrucomicrobiota;c__Lentisphaeria;o__UBA2565;f__UBA2565;g__UBA2565;s__	87.18	2.39
GB_GCA_002471305.1	d__Bacteria;p__Verrucomicrobiota;c__Verrucomicrobiae;o__Verrucomicrobiales;f__Akkermansiaceae;g__UBA985;s__UBA985 sp1	87.17	1.36
GB_GCA_002308735.1	d__Bacteria;p__Verrucomicrobiota;c__Verrucomicrobiae;o__Opitutales;f__MB11C04;g__MB11C04;s__MB11C04 sp2	87.14	2.98
UBA10509	d__Bacteria;p__Planctomycetota;c__Planctomycetes;o__Planctomycetales;f__Planctomycetaceae;g__UBA10327;s__UBA10327 sp2	87.13	0.14
GB_GCA_002692605.1	d__Bacteria;p__Verrucomicrobiota;c__Verrucomicrobiae;o__Opitutales;f__MB11C04;g__MB11C04;s__MB11C04 sp1	87.12	0
GB_GCA_002705125.1	d__Bacteria;p__Verrucomicrobiota;c__Verrucomicrobiae;o__Verrucomicrobiales;f__DEV007;g__EC70;s__EC70 sp2	87.01	2.04
GB_GCA_002480205.1	d__Bacteria;p__Planctomycetota;c__Phycisphaerae;o__Phycisphaerales;f__SM1A02;g__UBA854;s__	86.93	2.38
GB_GCA_002436955.1	d__Bacteria;p__Verrucomicrobiota;c__Kiritimatiellae;o__RFP12;f__UBA1067;g__UBA1067;s__UBA1067 sp1	86.91	1.38
GB_GCA_002686755.1	d__Bacteria;p__Verrucomicrobiota;c__Verrucomicrobiae;o__Pedosphaerales;f__UBA1096;g__UBA1096;s__	86.82	4.95
UBA11320	d__Bacteria;p__Verrucomicrobiota;c__Verrucomicrobiae;o__Pedosphaerales;f__UBA11320;g__UBA11320;s__	86.79	1.35
UBA12247	d__Bacteria;p__Verrucomicrobiota;c__Lentisphaeria;o__UBA12247;f__UBA12247;g__UBA12247;s__	86.78	0.93
GB_GCA_002320715.1	d__Bacteria;p__Planctomycetota;c__Phycisphaerae;o__Phycisphaerales;f__SM1A02;g__UBA1668;s__UBA1668 sp1	86.76	1.7
GB_GCA_002348345.1	d__Bacteria;p__Verrucomicrobiota;c__Verrucomicrobiae;o__Pedosphaerales;f__AAA164-E04;g__UBA2970;s__	86.61	2.7
UBA8012	d__Bacteria;p__Planctomycetota;c__Phycisphaerae;o__Phycisphaerales;f__Phycisphaeraceae;g__UBA7800;s__	86.6	1.28
GB_GCA_002470485.1	d__Bacteria;p__Verrucomicrobiota;c__Verrucomicrobiae;o__Verrucomicrobiales;f__Akkermansiaceae;g__UBA985;s__UBA985 sp2	86.59	0.95
UBA8039	d__Bacteria;p__Verrucomicrobiota;c__Verrucomicrobiae;o__Verrucomicrobiales;f__Akkermansiaceae;g__UBA985;s__UBA985 sp1	86.56	3.58
GB_GCA_002402035.1	d__Bacteria;p__Planctomycetota;c__UBA8108;o__UBA1146;f__UBA1146;g__UBA1146;s__	86.56	3.96
GB_GCA_002168015.1	d__Bacteria;p__Verrucomicrobiota;c__Verrucomicrobiae;o__Opitutales;f__MB11C04;g__MB11C04;s__	86.49	3.04
GB_GCA_002690655.1	d__Bacteria;p__Verrucomicrobiota;c__Verrucomicrobiae;o__Pedosphaerales;f__AAA164-E04;g__AAA164-E04;s__AAA164-E04 sp1	86.49	2.27
GB_GCA_002405095.1	d__Bacteria;p__Verrucomicrobiota;c__Kiritimatiellae;o__RFP12;f__UBA1067;g__UBA1067;s__UBA1067 sp1	86.46	1.38
UBA9977	d__Bacteria;p__Planctomycetota;c__Phycisphaerae;o__SG8-4;f__SG8-4;g__GWC2-45-44;s__	86.36	2.84
GB_GCA_002308715.1	d__Bacteria;p__Verrucomicrobiota;c__Verrucomicrobiae;o__Opitutales;f__Puniceicoccaceae;g__GCA-2690565;s__	86.31	2.25
GB_GCA_002862275.1	d__Bacteria;p__Planctomycetota;c__Phycisphaerae;o__Phycisphaerales;f__SM1A02;g__UBA8653;s__UBA8653 sp1	86.05	1.7
GB_GCA_002402755.1	d__Bacteria;p__Planctomycetota;c__UBA8108;o__UBA8890;f__UBA8898;g__UBA8898;s__UBA8898 sp1	86.02	2.69
GB_GCA_002323585.1	d__Bacteria;p__Verrucomicrobiota;c__Verrucomicrobiae;o__Opitutales;f__MB11C04;g__MB11C04;s__MB11C04 sp1	85.88	0.34
GB_GCA_002386805.1	d__Bacteria;p__Verrucomicrobiota;c__Verrucomicrobiae;o__Opitutales;f__Puniceicoccaceae;g__BACL24;s__	85.88	3.11
GB_GCA_002482415.1	d__Bacteria;p__Planctomycetota;c__Phycisphaerae;o__SG8-4;f__SG8-4;g__UBA7708;s__	85.8	1.14
UBA10217	d__Bacteria;p__Planctomycetota;c__Brocadiae;o__Brocadiales;f__2-02-FULL-50-16-A;g__2-02-FULL-50-16-A;s__	85.8	7.89
GB_GCA_002478035.1	d__Bacteria;p__Verrucomicrobiota;c__Kiritimatiellae;o__RFP12;f__UBA1067;g__UBA1067;s__UBA1067 sp1	85.78	1.38
GB_GCA_002474325.1	d__Bacteria;p__Verrucomicrobiota;c__Verrucomicrobiae;o__Opitutales;f__Opitutaceae;g__UBA5691;s__UBA5691 sp1	85.77	0.71
GB_GCA_002339595.1	d__Bacteria;p__Planctomycetota;c__Planctomycetes;o__Pirellulales;f__Pirellulaceae;g__UBA721;s__UBA721 sp1	85.74	0.07
GB_GCA_002862225.1	d__Bacteria;p__Planctomycetota;c__Planctomycetes;o__Pirellulales;f__Pirellulaceae;g__GCA-2862225;s__	85.74	1.15
GB_GCA_002476465.1	d__Bacteria;p__Verrucomicrobiota;c__Kiritimatiellae;o__RFP12;f__UBA1067;g__UBA1067;s__UBA1067 sp1	85.62	1.55
GB_GCA_002692535.1	d__Bacteria;p__Verrucomicrobiota;c__Verrucomicrobiae;o__Opitutales;f__MB11C04;g__MB11C04;s__	85.61	6.08
GB_GCA_002309585.1	d__Bacteria;p__Verrucomicrobiota;c__Kiritimatiellae;o__RFP12;f__UBA1067;g__UBA1211;s__	85.5	4.35
GB_GCA_001828595.1	d__Bacteria;p__Planctomycetota;c__Brocadiae;o__Brocadiales;f__Scalinduaceae;g__Scalindua;s__Scalindua sp1	85.49	2.75
GB_GCA_002718515.1	d__Bacteria;p__Planctomycetota;c__Phycisphaerae;o__Phycisphaerales;f__SM1A02;g__GCA-002718515;s__	85.46	6.25
UBA8133	d__Bacteria;p__Planctomycetota;c__Planctomycetes;o__Pirellulales;f__Thermoguttaceae;g__UBA8133;s__	85.36	3.69
GB_GCA_001464525.1	d__Bacteria;p__Planctomycetota;c__Planctomycetes;o__Pirellulales;f__Ga0077529;g__Ga0077529;s__	85.3	1.15
GB_GCA_002382525.1	d__Bacteria;p__Verrucomicrobiota;c__Verrucomicrobiae;o__Opitutales;f__Opitutaceae;g__IMCC26134;s__IMCC26134 sp1	85.3	0.73
GB_GCA_002167285.1	d__Bacteria;p__Planctomycetota;c__UBA8108;o__UBA1146;f__UBA1146;g__UBA12191;s__	85.23	1.61
GB_GCA_002706885.1	d__Bacteria;p__Planctomycetota;c__Phycisphaerae;o__Phycisphaerales;f__SM1A02;g__GCA-2706885;s__	85.23	0.31
GB_GCA_001830315.1	d__Bacteria;p__Planctomycetota;c__Brocadiae;o__Brocadiales;f__Brocadiaceae;g__2-12-FULL-39-13;s__2-12-FULL-39-13 sp1	85.16	4.4
GB_GCA_002433235.1	d__Bacteria;p__Verrucomicrobiota;c__Verrucomicrobiae;o__Pedosphaerales;f__UBA1100;g__UBA6614;s__	85.14	0.68
GB_GCA_002706305.1	d__Bacteria;p__Verrucomicrobiota;c__Verrucomicrobiae;o__Pedosphaerales;f__UBA1096;g__UBA1096;s__	85.13	4.73
GB_GCA_002298665.1	d__Bacteria;p__Verrucomicrobiota;c__Kiritimatiellae;o__RFP12;f__UBA1067;g__UBA1067;s__UBA1067 sp1	85.11	1.38
GB_GCA_002428205.1	d__Bacteria;p__Planctomycetota;c__Planctomycetes;o__Pirellulales;f__Pirellulaceae;g__UBA6163;s__	85.1	1.76
GB_GCA_001438005.1	d__Bacteria;p__Verrucomicrobiota;c__Verrucomicrobiae;o__Methylacidiphilales;f__UBA3015;g__UBA3015;s__UBA3015 sp1	85	1.35
GB_GCA_002709225.1	d__Bacteria;p__Planctomycetota;c__Planctomycetes;o__Pirellulales;f__Pirellulaceae;g__UBA9264;s__	84.98	2.35
GB_GCA_002293065.1	d__Bacteria;p__Verrucomicrobiota;c__Verrucomicrobiae;o__Opitutales;f__UBA953;g__UBA953;s__UBA953 sp1	84.89	1.69
GB_GCA_002167265.1	d__Bacteria;p__Verrucomicrobiota;c__Verrucomicrobiae;o__Opitutales;f__MB11C04;g__MB11C04;s__	84.8	5.07
UBA10075	d__Bacteria;p__Verrucomicrobiota;c__Verrucomicrobiae;o__Opitutales;f__Opitutaceae;g__UBA5691;s__	84.78	1.38
GB_GCA_002439835.1	d__Bacteria;p__Verrucomicrobiota;c__Kiritimatiellae;o__RFP12;f__UBA1067;g__UBA1067;s__UBA1067 sp1	84.77	1.38
GB_GCA_002716385.1	d__Bacteria;p__Planctomycetota;c__Phycisphaerae;o__Phycisphaerales;f__SM1A02;g__UBA1668;s__	84.66	6.6
GB_GCA_002719375.1	d__Bacteria;p__Planctomycetota;c__Planctomycetes;o__Pirellulales;f__Pirellulaceae;g__UBA721;s__	84.64	9.76
UBA9460	d__Bacteria;p__Planctomycetota;c__Planctomycetes;o__Planctomycetales;f__Planctomycetaceae;g__UBA8437;s__UBA8437 sp1	84.63	1.18
GB_GCA_002288405.1	d__Bacteria;p__Verrucomicrobiota;c__Verrucomicrobiae;o__Opitutales;f__Opitutaceae;g__Tous-C4FEB;s__	84.59	3.28
UBA8454	d__Bacteria;p__Verrucomicrobiota;c__Verrucomicrobiae;o__Verrucomicrobiales;f__Akkermansiaceae;g__SW10;s__	84.5	3.97
GB_GCA_002305655.1	d__Bacteria;p__Verrucomicrobiota;c__Lentisphaeria;o__Victivallales;f__UBA1407;g__UBA1407;s__	84.46	2.06
UBA8578	d__Bacteria;p__Verrucomicrobiota;c__Verrucomicrobiae;o__Verrucomicrobiales;f__Akkermansiaceae;g__Roseibacillus;s__	84.41	0
GB_GCA_002315885.1	d__Bacteria;p__Verrucomicrobiota;c__Lentisphaeria;o__Victivallales;f__UBA1407;g__UBA1724;s__	84.38	2.06
GB_GCA_002336535.1	d__Bacteria;p__Verrucomicrobiota;c__Verrucomicrobiae;o__Verrucomicrobiales;f__Akkermansiaceae;g__Roseibacillus;s__	84.27	1.08
GB_GCA_002290585.1	d__Bacteria;p__Verrucomicrobiota;c__Verrucomicrobiae;o__Opitutales;f__UBA953;g__UBA953;s__UBA953 sp1	84.23	5.07
UBA8972	d__Bacteria;p__Verrucomicrobiota;c__Verrucomicrobiae;o__Verrucomicrobiales;f__Akkermansiaceae;g__SW10;s__	84.12	1.36
GB_GCA_002373695.1	d__Bacteria;p__Verrucomicrobiota;c__Kiritimatiellae;o__RFP12;f__UBA1067;g__UBA3624;s__	84.12	1.38
GB_GCA_001828385.1	d__Bacteria;p__Planctomycetota;c__Brocadiae;o__Brocadiales;f__2-02-FULL-50-16-A;g__2-02-FULL-50-16-A;s__	84.09	1.14
GB_GCA_002171765.1	d__Bacteria;p__Verrucomicrobiota;c__Verrucomicrobiae;o__Opitutales;f__MB11C04;g__MB11C04;s__MB11C04 sp2	84.08	3.04
GB_GCA_002313475.1	d__Bacteria;p__Verrucomicrobiota;c__Kiritimatiellae;o__RFP12;f__UBA1067;g__UBA1067;s__UBA1067 sp1	84.01	0.71
GB_GCA_002390725.1	d__Bacteria;p__Verrucomicrobiota;c__Verrucomicrobiae;o__Opitutales;f__Puniceicoccaceae;g__BACL24;s__	83.93	1.35
GB_GCA_002369235.1	d__Bacteria;p__Verrucomicrobiota;c__Kiritimatiellae;o__RFP12;f__UBA1067;g__UBA1067;s__	83.89	1.61
GB_GCA_002315455.1	d__Bacteria;p__Verrucomicrobiota;c__Lentisphaeria;o__UBA1784;f__UBA1784;g__UBA1784;s__	83.83	6.08
GB_GCA_002451515.1	d__Bacteria;p__Verrucomicrobiota;c__Kiritimatiellae;o__RFP12;f__UBA1067;g__UBA1067;s__UBA1067 sp1	83.75	1.38
GB_GCA_002359745.1	d__Bacteria;p__Verrucomicrobiota;c__Verrucomicrobiae;o__Opitutales;f__MB11C04;g__MB11C04;s__MB11C04 sp1	83.71	0
UBA11822	d__Bacteria;p__Planctomycetota;c__Planctomycetes;o__Gemmatales;f__Gemmataceae;g__UBA4732;s__UBA4732 sp1	83.7	2.33
GB_GCA_002304915.1	d__Bacteria;p__Verrucomicrobiota;c__Kiritimatiellae;o__LD1-PB3;f__Lenti-01;g__Lenti-01;s__	83.61	2.06
UBA9262	d__Bacteria;p__Planctomycetota;c__Planctomycetes;o__Planctomycetales;f__Planctomycetaceae;g__UBA8437;s__	83.6	1.11
GB_GCA_002344865.1	d__Bacteria;p__Verrucomicrobiota;c__Verrucomicrobiae;o__Verrucomicrobiales;f__Verrucomicrobiaceae;g__Prosthecobacter;s__Prosthecobacter sp1	83.56	0
GB_GCA_002297775.1	d__Bacteria;p__Verrucomicrobiota;c__Kiritimatiellae;o__RFP12;f__UBA1067;g__UBA1067;s__UBA1067 sp1	83.56	2.06
UBA8459	d__Bacteria;p__Verrucomicrobiota;c__Verrucomicrobiae;o__Verrucomicrobiales;f__Akkermansiaceae;g__SW10;s__SW10 sp1	83.53	0.68
UBA11358	d__Bacteria;p__Verrucomicrobiota;c__Verrucomicrobiae;o__Pedosphaerales;f__Pedosphaeraceae;g__UBA11358;s__	83.45	4.46
GB_GCA_001439385.1	d__Bacteria;p__Verrucomicrobiota;c__Verrucomicrobiae;o__Methylacidiphilales;f__UBA3015;g__UBA3015;s__UBA3015 sp1	83.35	1.73
GB_GCA_002306945.1	d__Bacteria;p__Verrucomicrobiota;c__Verrucomicrobiae;o__Methylacidiphilales;f__UBA1321;g__UBA1321;s__	83.35	2.03
GB_GCA_002684755.1	d__Bacteria;p__Planctomycetota;c__Phycisphaerae;o__Phycisphaerales;f__SM1A02;g__UBA12014;s__UBA12014 sp1	83.31	5.11
GB_GCA_001603055.1	d__Bacteria;p__Verrucomicrobiota;c__Lentisphaeria;o__Victivallales;f__Lenti-02;g__Lenti-02;s__	83.29	4.09
GB_GCA_002338895.1	d__Bacteria;p__Verrucomicrobiota;c__Lentisphaeria;o__UBA1784;f__UBA1829;g__UBA1829;s__	83.24	3.38
UBA11397	d__Bacteria;p__Planctomycetota;c__Planctomycetes;o__Pirellulales;f__Pirellulaceae;g__UBA6163;s__	83.16	1.18
GB_GCA_002704825.1	d__Bacteria;p__Planctomycetota;c__Phycisphaerae;o__Phycisphaerales;f__Phycisphaeraceae;g__UBA7800;s__	83.11	3.51
GB_GCA_002405555.1	d__Bacteria;p__Verrucomicrobiota;c__Verrucomicrobiae;o__Opitutales;f__CAG-312;g__CAG-312;s__	83.11	0.68
GB_GCA_002731545.1	d__Bacteria;p__Planctomycetota;c__Planctomycetes;o__Planctomycetales;f__Planctomycetaceae;g__UBA9033;s__	83.06	0
UBA8653	d__Bacteria;p__Planctomycetota;c__Phycisphaerae;o__Phycisphaerales;f__SM1A02;g__UBA8653;s__	83.03	4.55
GB_GCA_002364985.1	d__Bacteria;p__Verrucomicrobiota;c__Verrucomicrobiae;o__Opitutales;f__Puniceicoccaceae;g__BACL24;s__	83.02	0
UBA12454	d__Bacteria;p__Planctomycetota;c__Phycisphaerae;o__SG8-4;f__SG8-4;g__UBA12454;s__	82.95	1.24
GB_GCA_001302825.1	d__Bacteria;p__Planctomycetota;c__Brocadiae;o__DG-23;f__DG-23;g__DG-23;s__	82.95	2.34
UBA12567	d__Bacteria;p__Planctomycetota;c__Phycisphaerae;o__Phycisphaerales;f__SM1A02;g__UBA12567;s__	82.94	0
GB_GCA_002371755.1	d__Bacteria;p__Verrucomicrobiota;c__Kiritimatiellae;o__RFP12;f__UBA1067;g__UBA1067;s__	82.89	4.08
UBA8437	d__Bacteria;p__Planctomycetota;c__Planctomycetes;o__Planctomycetales;f__Planctomycetaceae;g__UBA8437;s__UBA8437 sp1	82.88	4.55
GB_GCA_002709395.1	d__Bacteria;p__Verrucomicrobiota;c__Verrucomicrobiae;o__Verrucomicrobiales;f__Akkermansiaceae;g__Roseibacillus;s__	82.87	2.04
GB_GCA_002455175.1	d__Bacteria;p__Verrucomicrobiota;c__Verrucomicrobiae;o__Opitutales;f__Opitutaceae;g__UBA6669;s__	82.83	3.42
GB_GCA_002336445.1	d__Bacteria;p__Verrucomicrobiota;c__Verrucomicrobiae;o__Verrucomicrobiales;f__Akkermansiaceae;g__Roseibacillus;s__Roseibacillus sp3	82.81	0.68
UBA8228	d__Bacteria;p__Verrucomicrobiota;c__Lentisphaeria;o__UBA8228;f__UBA8228;g__UBA8228;s__	82.78	2.51
UBA10936	d__Bacteria;p__Verrucomicrobiota;c__UBA10936;o__UBA10936;f__UBA10936;g__UBA10936;s__	82.77	3.07
UBA12270	d__Bacteria;p__Planctomycetota;c__Phycisphaerae;o__SM23-33;f__SM23-33;g__UBA12270;s__	82.77	0
GB_GCA_002722545.1	d__Bacteria;p__Verrucomicrobiota;c__Verrucomicrobiae;o__Opitutales;f__MB11C04;g__MB11C04;s__	82.77	0
GB_GCA_001828335.1	d__Bacteria;p__Planctomycetota;c__Planctomycetes;o__Pirellulales;f__Thermoguttaceae;g__RBG-16-64-12;s__	82.76	0
GB_GCA_002591705.1	d__Bacteria;p__Planctomycetota;c__Phycisphaerae;o__Phycisphaerales;f__SM1A02;g__UBA854;s__	82.74	4.2
GB_GCA_002292185.1	d__Bacteria;p__Verrucomicrobiota;c__Verrucomicrobiae;o__Verrucomicrobiales;f__Akkermansiaceae;g__UBA985;s__UBA985 sp2	82.67	0.68
GB_GCA_002862325.1	d__Bacteria;p__Planctomycetota;c__Phycisphaerae;o__Phycisphaerales;f__SM1A02;g__GCA-002862325;s__	82.62	1.77
UBA8416	d__Bacteria;p__Verrucomicrobiota;c__Kiritimatiellae;o__UBA8416;f__UBA8416;g__UBA8416;s__UBA8416 sp1	82.6	4.96
UBA11399	d__Bacteria;p__Verrucomicrobiota;c__Verrucomicrobiae;o__Verrucomicrobiales;f__Verrucomicrobiaceae;g__Prosthecobacter;s__	82.54	2.52
GB_GCA_002721375.1	d__Bacteria;p__Verrucomicrobiota;c__Verrucomicrobiae;o__Pedosphaerales;f__UBA1096;g__UBA1096;s__UBA1096 sp3	82.26	1.44
UBA8311	d__Bacteria;p__Verrucomicrobiota;c__Verrucomicrobiae;o__Pedosphaerales;f__AAA164-E04;g__AAA164-E04;s__AAA164-E04 sp1	82.15	2.87
GB_GCA_002321305.1	d__Bacteria;p__Verrucomicrobiota;c__Kiritimatiellae;o__RFP12;f__UBA1067;g__UBA1067;s__	82.07	2.06
GB_GCA_002343715.1	d__Bacteria;p__Planctomycetota;c__Phycisphaerae;o__Phycisphaerales;f__SM1A02;g__UBA2402;s__	82.05	0
GB_GCA_002313595.1	d__Bacteria;p__Verrucomicrobiota;c__Verrucomicrobiae;o__Pedosphaerales;f__UBA1096;g__UBA1096;s__UBA1096 sp1	81.9	0
GB_GCA_002436225.1	d__Bacteria;p__Verrucomicrobiota;c__Verrucomicrobiae;o__Verrucomicrobiales;f__Akkermansiaceae;g__Roseibacillus;s__Roseibacillus sp1	81.77	0.68
GB_GCA_002691635.1	d__Bacteria;p__Planctomycetota;c__Phycisphaerae;o__Phycisphaerales;f__SM1A02;g__UBA8087;s__UBA8087 sp1	81.76	2.84
GB_GCA_002343325.1	d__Bacteria;p__Planctomycetota;c__Phycisphaerae;o__Phycisphaerales;f__SM1A02;g__UBA2396;s__	81.72	1.14
GB_GCA_002476705.1	d__Bacteria;p__Verrucomicrobiota;c__Kiritimatiellae;o__RFP12;f__UBA1067;g__UBA1067;s__UBA1067 sp1	81.69	1.69
UBA8218	d__Bacteria;p__Verrucomicrobiota;c__Verrucomicrobiae;o__Opitutales;f__MB11C04;g__MB11C04;s__	81.66	0.72
UBA9191	d__Bacteria;p__Verrucomicrobiota;c__Verrucomicrobiae;o__Verrucomicrobiales;f__Akkermansiaceae;g__SW10;s__	81.63	1.44
GB_GCA_002408885.1	d__Bacteria;p__Verrucomicrobiota;c__Lentisphaeria;o__UBA1784;f__UBA1784;g__UBA5239;s__UBA5239 sp1	81.58	2.36
GB_GCA_002371135.1	d__Bacteria;p__Verrucomicrobiota;c__Kiritimatiellae;o__RFP12;f__UBA1067;g__UBA1067;s__	81.56	1.38
UBA11888	d__Bacteria;p__Planctomycetota;c__Planctomycetes;o__Pirellulales;f__Ga0077529;g__UBA11888;s__	81.46	2.59
GB_GCA_002433545.1	d__Bacteria;p__Planctomycetota;c__Planctomycetes;o__Pirellulales;f__Pirellulaceae;g__UBA721;s__	81.31	3.53
GB_GCA_002292895.1	d__Bacteria;p__Planctomycetota;c__Phycisphaerae;o__Phycisphaerales;f__SM1A02;g__UBA966;s__UBA966 sp1	81.25	0
GB_GCA_002862165.1	d__Bacteria;p__Planctomycetota;c__Planctomycetes;o__Pirellulales;f__UBA1268;g__UBA1268;s__	81.12	3.45
GB_GCA_002050205.1	d__Bacteria;p__Planctomycetota;c__Phycisphaerae;o__UBA1845;f__UTPLA1;g__UTPLA1;s__	81.08	2.75
GB_GCA_002170475.1	d__Bacteria;p__Verrucomicrobiota;c__Verrucomicrobiae;o__Opitutales;f__Puniceicoccaceae;g__Coraliomargarita;s__	81.08	8.31
GB_GCA_002290555.1	d__Bacteria;p__Verrucomicrobiota;c__Verrucomicrobiae;o__Chthoniobacterales;f__Terrimicrobiaceae;g__UBA967;s__UBA967 sp1	81.08	0.16
GB_GCA_001914475.1	d__Bacteria;p__Verrucomicrobiota;c__Verrucomicrobiae;o__Chthoniobacterales;f__UBA10450;g__UBA10450;s__	80.97	2.03
UBA9464	d__Bacteria;p__Verrucomicrobiota;c__Verrucomicrobiae;o__Pedosphaerales;f__UBA9464;g__UBA9464;s__	80.93	4.79
UBA8040	d__Bacteria;p__Verrucomicrobiota;c__Verrucomicrobiae;o__Verrucomicrobiales;f__Akkermansiaceae;g__UBA985;s__UBA985 sp1	80.86	0.34
GB_GCA_001914485.1	d__Bacteria;p__Verrucomicrobiota;c__Verrucomicrobiae;o__Chthoniobacterales;f__UBA10450;g__UBA10450;s__UBA10450 sp2	80.86	5.74
UBA8994	d__Bacteria;p__Verrucomicrobiota;c__Verrucomicrobiae;o__Verrucomicrobiales;f__Verrucomicrobiaceae;g__Prosthecobacter;s__	80.84	4.42
GB_GCA_002336705.1	d__Bacteria;p__Planctomycetota;c__Phycisphaerae;o__Phycisphaerales;f__Phycisphaeraceae;g__UBA7800;s__	80.79	1.2
GB_GCA_001828295.1	d__Bacteria;p__Planctomycetota;c__Brocadiae;o__Brocadiales;f__Brocadiaceae;g__Kuenenia;s__	80.77	4.95
GB_GCA_002683995.1	d__Bacteria;p__Verrucomicrobiota;c__Verrucomicrobiae;o__Verrucomicrobiales;f__DEV007;g__EC70;s__	80.73	4.08
UBA9167	d__Bacteria;p__Planctomycetota;c__Planctomycetes;o__Planctomycetales;f__Planctomycetaceae;g__Gimesia;s__	80.71	1.11
GB_GCA_002686995.1	d__Bacteria;p__Planctomycetota;c__Phycisphaerae;o__Phycisphaerales;f__Phycisphaeraceae;g__GCA-2686995;s__	80.68	0.57
UBA12295	d__Bacteria;p__Verrucomicrobiota;c__Verrucomicrobiae;o__Pedosphaerales;f__UBA9464;g__UBA12295;s__	80.66	2.03
GB_GCA_002171655.1	d__Bacteria;p__Planctomycetota;c__Phycisphaerae;o__Phycisphaerales;f__SM1A02;g__UBA8087;s__UBA8087 sp1	80.62	1.7
GB_GCA_002438445.1	d__Bacteria;p__Verrucomicrobiota;c__Kiritimatiellae;o__RFP12;f__UBA1067;g__UBA1067;s__UBA1067 sp1	80.6	1.35
GB_GCA_002170435.1	d__Bacteria;p__Verrucomicrobiota;c__Verrucomicrobiae;o__Verrucomicrobiales;f__DEV007;g__EC70;s__EC70 sp2	80.56	2.72
GB_GCA_002392765.1	d__Bacteria;p__Verrucomicrobiota;c__Kiritimatiellae;o__RFP12;f__UBA1067;g__UBA1067;s__	80.45	1.54
UBA8108	d__Bacteria;p__Planctomycetota;c__UBA8108;o__UBA8108;f__UBA8108;g__UBA8108;s__	80.45	1.61
UBA11469	d__Bacteria;p__Verrucomicrobiota;c__Lentisphaeria;o__UBA1784;f__UBA1784;g__UBA11493;s__	80.18	2.7
UBA11363	d__Bacteria;p__Planctomycetota;c__Planctomycetes;o__Pirellulales;f__Pirellulaceae;g__UBA11363;s__	80.17	3.74
GB_GCA_002591725.1	d__Bacteria;p__Verrucomicrobiota;c__Verrucomicrobiae;o__Opitutales;f__Opitutaceae;g__Didemnitutus;s__Didemnitutus mandela	80.12	0
UBA10915	d__Bacteria;p__Verrucomicrobiota;c__Verrucomicrobiae;o__Verrucomicrobiales;f__Akkermansiaceae;g__UBA985;s__UBA985 sp1	80.09	2.38
GB_GCA_002334885.1	d__Bacteria;p__Verrucomicrobiota;c__Verrucomicrobiae;o__Verrucomicrobiales;f__Verrucomicrobiaceae;g__Prosthecobacter;s__Prosthecobacter sp1	80.07	0
UBA11117	d__Bacteria;p__Planctomycetota;c__Planctomycetes;o__Pirellulales;f__UBA1268;g__UBA1268;s__	79.91	1.15
GB_GCA_002390445.1	d__Bacteria;p__Verrucomicrobiota;c__Verrucomicrobiae;o__Opitutales;f__Puniceicoccaceae;g__BACL24;s__	79.68	0.68
GB_GCA_002337215.1	d__Bacteria;p__Planctomycetota;c__Phycisphaerae;o__Phycisphaerales;f__SM1A02;g__UBA1926;s__	79.64	0
UBA11126	d__Bacteria;p__Verrucomicrobiota;c__Verrucomicrobiae;o__Pedosphaerales;f__AAA164-E04;g__AAA164-E04;s__AAA164-E04 sp1	79.6	3.3
GB_GCA_002367435.1	d__Bacteria;p__Verrucomicrobiota;c__Verrucomicrobiae;o__Methylacidiphilales;f__UBA3015;g__UBA3015;s__	79.57	5.54
GB_GCA_002311745.1	d__Bacteria;p__Planctomycetota;c__Phycisphaerae;o__UBA1161;f__UBA1161;g__UBA1161;s__	79.49	0
GB_GCA_001830285.1	d__Bacteria;p__Planctomycetota;c__Brocadiae;o__Brocadiales;f__Brocadiaceae;g__PLOWO2-12-38-17;s__	79.45	0.55
GB_GCA_002288455.1	d__Bacteria;p__Verrucomicrobiota;c__Verrucomicrobiae;o__Opitutales;f__Opitutaceae;g__Opitutus;s__	79.45	0.68
UBA10444	d__Bacteria;p__Planctomycetota;c__Planctomycetes;o__Pirellulales;f__Pirellulaceae;g__UBA10444;s__	79.35	0
UBA8828	d__Bacteria;p__Verrucomicrobiota;c__Verrucomicrobiae;o__Opitutales;f__UBA953;g__UBA8828;s__	79.31	1.1
UBA11076	d__Bacteria;p__Verrucomicrobiota;c__Verrucomicrobiae;o__Verrucomicrobiales;f__Akkermansiaceae;g__SW10;s__	79.26	0.04
GB_GCA_002449695.1	d__Bacteria;p__Verrucomicrobiota;c__Kiritimatiellae;o__RFP12;f__UBA1067;g__UBA1067;s__	79.17	4.08
GB_GCA_002720825.1	d__Bacteria;p__Verrucomicrobiota;c__Verrucomicrobiae;o__Verrucomicrobiales;f__Akkermansiaceae;g__SW10;s__	79.15	0.23
GB_GCA_002172625.1	d__Bacteria;p__Verrucomicrobiota;c__Verrucomicrobiae;o__Verrucomicrobiales;f__Akkermansiaceae;g__SW10;s__	79.03	0.82
UBA12559	d__Bacteria;p__Verrucomicrobiota;c__Verrucomicrobiae;o__Pedosphaerales;f__AAA164-E04;g__UBA7971;s__UBA7971 sp1	78.89	1.01
GB_GCA_002684575.1	d__Bacteria;p__Verrucomicrobiota;c__Verrucomicrobiae;o__Verrucomicrobiales;f__DEV007;g__EC70;s__	78.86	2.04
UBA11944	d__Bacteria;p__Verrucomicrobiota;c__Verrucomicrobiae;o__Verrucomicrobiales;f__Akkermansiaceae;g__Akkermansia;s__Akkermansia muciniphila_A	78.84	0
GB_GCA_002479245.1	d__Bacteria;p__Verrucomicrobiota;c__Verrucomicrobiae;o__Pedosphaerales;f__Pedosphaeraceae;g__UBA11358;s__	78.79	3.6
GB_GCA_002440145.1	d__Bacteria;p__Verrucomicrobiota;c__Kiritimatiellae;o__RFP12;f__UBA1067;g__UBA1067;s__UBA1067 sp2	78.75	1.38
UBA10072	d__Bacteria;p__Verrucomicrobiota;c__Verrucomicrobiae;o__Pedosphaerales;f__AAA164-E04;g__UBA7971;s__UBA7971 sp1	78.71	1.35
GB_GCA_001828465.1	d__Bacteria;p__Planctomycetota;c__Phycisphaerae;o__SG8-4;f__SG8-4;g__SG8-4;s__	78.65	1.24
UBA7915	d__Bacteria;p__Verrucomicrobiota;c__Verrucomicrobiae;o__Opitutales;f__MB11C04;g__MB11C04;s__	78.51	0.72
GB_GCA_002395905.1	d__Bacteria;p__Verrucomicrobiota;c__Kiritimatiellae;o__RFP12;f__UBA1067;g__UBA1067;s__	78.38	3.75
GB_GCA_002409065.1	d__Bacteria;p__Verrucomicrobiota;c__Lentisphaeria;o__UBA1784;f__UBA1784;g__UBA5239;s__UBA5239 sp1	78.35	0.68
UBA7971	d__Bacteria;p__Verrucomicrobiota;c__Verrucomicrobiae;o__Pedosphaerales;f__AAA164-E04;g__UBA7971;s__UBA7971 sp1	78.33	2.36
GB_GCA_002392825.1	d__Bacteria;p__Verrucomicrobiota;c__Kiritimatiellae;o__RFP12;f__UBA1067;g__UBA1067;s__UBA1067 sp3	78.31	2.73
GB_GCA_002437705.1	d__Bacteria;p__Verrucomicrobiota;c__Kiritimatiellae;o__RFP12;f__UBA1067;g__UBA1067;s__UBA1067 sp1	78.21	1.39
GB_GCA_001831095.1	d__Bacteria;p__Verrucomicrobiota;c__Verrucomicrobiae;o__Opitutales;f__UBA12508;g__UBA12508;s__UBA12508 sp1	78.21	0
GB_GCA_002309885.1	d__Bacteria;p__Verrucomicrobiota;c__Verrucomicrobiae;o__Opitutales;f__UBA9783;g__UBA9783;s__	78.21	0
GB_GCA_002451635.1	d__Bacteria;p__Verrucomicrobiota;c__Kiritimatiellae;o__RFP12;f__UBA1067;g__UBA1067;s__UBA1067 sp2	78.17	2.28
UBA9518	d__Bacteria;p__Verrucomicrobiota;c__Verrucomicrobiae;o__Opitutales;f__Puniceicoccaceae;g__BACL24;s__	78.09	2.7
GB_GCA_002729295.1	d__Bacteria;p__Verrucomicrobiota;c__Verrucomicrobiae;o__Verrucomicrobiales;f__Akkermansiaceae;g__SW10;s__SW10 sp1	78.09	0.57
UBA10877	d__Bacteria;p__Verrucomicrobiota;c__Verrucomicrobiae;o__Chthoniobacterales;f__UBA10450;g__UBA10450;s__UBA10450 sp1	78.04	1.69
UBA10068	d__Bacteria;p__Planctomycetota;c__Planctomycetes;o__Planctomycetales;f__Planctomycetaceae;g__Fuerstia;s__	77.99	1.36
GB_GCA_002712105.1	d__Bacteria;p__Verrucomicrobiota;c__Kiritimatiellae;o__Kiritimatiellales;f__UBA1859;g__GCA-2712105;s__	77.98	1.65
GB_GCA_002476575.1	d__Bacteria;p__Verrucomicrobiota;c__Kiritimatiellae;o__RFP12;f__UBA1067;g__UBA1067;s__UBA1067 sp1	77.98	1.42
GB_GCA_002405485.1	d__Bacteria;p__Planctomycetota;c__Phycisphaerae;o__Phycisphaerales;f__SM1A02;g__UBA4658;s__	77.69	1.14
UBA8742	d__Bacteria;p__Planctomycetota;c__UBA8742;o__UBA8742;f__UBA8742;g__UBA8742;s__	77.67	3.72
UBA10695	d__Bacteria;p__Planctomycetota;c__Planctomycetes;o__Planctomycetales;f__Planctomycetaceae;g__UBA9033;s__	77.61	2.22
GB_GCA_002471255.1	d__Bacteria;p__Verrucomicrobiota;c__Verrucomicrobiae;o__Verrucomicrobiales;f__Akkermansiaceae;g__Akkermansia;s__	77.55	0
UBA12209	d__Bacteria;p__Planctomycetota;c__Planctomycetes;o__Pirellulales;f__Pirellulaceae;g__UBA11883;s__UBA11883 sp1	77.51	0
GB_GCA_002366885.1	d__Bacteria;p__Verrucomicrobiota;c__Verrucomicrobiae;o__Methylacidiphilales;f__UBA3015;g__UBA3015;s__	77.41	5.24
UBA11682	d__Bacteria;p__Planctomycetota;c__Planctomycetes;o__Pirellulales;f__Pirellulaceae;g__UBA11682;s__	77.4	2.43
UBA8567	d__Bacteria;p__Verrucomicrobiota;c__Verrucomicrobiae;o__Verrucomicrobiales;f__Akkermansiaceae;g__Roseibacillus;s__	77.31	0.68
GB_GCA_002341405.1	d__Bacteria;p__Planctomycetota;c__Phycisphaerae;o__Phycisphaerales;f__SM1A02;g__UBA1924;s__UBA1924 sp1	77.27	0
GB_GCA_001803285.1	d__Bacteria;p__Verrucomicrobiota;c__Kiritimatiellae;o__UBA8416;f__YA12-FULL-60-10;g__YA12-FULL-60-10;s__YA12-FULL-60-10 sp1	77.25	1.35
UBA10537	d__Bacteria;p__Planctomycetota;c__Planctomycetes;o__Planctomycetales;f__Planctomycetaceae;g__UBA10327;s__UBA10327 sp2	77.07	0.14
GB_GCA_002700845.1	d__Bacteria;p__Planctomycetota;c__Phycisphaerae;o__Phycisphaerales;f__SM1A02;g__UBA8653;s__	76.91	3.98
UBA11127	d__Bacteria;p__Planctomycetota;c__Planctomycetes;o__Pirellulales;f__UBA1268;g__UBA1268;s__	76.84	2.3
GB_GCA_002338405.1	d__Bacteria;p__Verrucomicrobiota;c__Verrucomicrobiae;o__Opitutales;f__Puniceicoccaceae;g__Coraliomargarita;s__	76.82	0.03
GB_GCA_002702965.1	d__Bacteria;p__Planctomycetota;c__Planctomycetes;o__Pirellulales;f__Pirellulaceae;g__UBA9264;s__	76.66	1.18
UBA9038	d__Bacteria;p__Verrucomicrobiota;c__Verrucomicrobiae;o__Verrucomicrobiales;f__Akkermansiaceae;g__Roseibacillus;s__	76.53	1.87
UBA8597	d__Bacteria;p__Planctomycetota;c__Planctomycetes;o__Pirellulales;f__Pirellulaceae;g__GCA-2701545;s__	76.49	2.35
GB_GCA_001919485.1	d__Bacteria;p__Verrucomicrobiota;c__Verrucomicrobiae;o__Chthoniobacterales;f__UBA10450;g__UBA10450;s__UBA10450 sp2	76.3	1.35
GB_GCA_002725805.1	d__Bacteria;p__Verrucomicrobiota;c__Verrucomicrobiae;o__Verrucomicrobiales;f__Akkermansiaceae;g__Roseibacillus;s__	76.23	2.18
UBA11386	d__Bacteria;p__Planctomycetota;c__Planctomycetes;o__Pirellulales;f__Thermoguttaceae;g__UBA11386;s__	76.19	1.83
GB_GCA_002170545.1	d__Bacteria;p__Verrucomicrobiota;c__Verrucomicrobiae;o__Pedosphaerales;f__UBA1096;g__UBA1096;s__UBA1096 sp2	76.07	2.16
UBA12508	d__Bacteria;p__Verrucomicrobiota;c__Verrucomicrobiae;o__Opitutales;f__UBA12508;g__UBA12508;s__UBA12508 sp1	75.91	0.68
GB_GCA_002691505.1	d__Bacteria;p__Verrucomicrobiota;c__Verrucomicrobiae;o__Pedosphaerales;f__UBA1096;g__UBA1096;s__UBA1096 sp2	75.74	0.68
UBA9892	d__Bacteria;p__Verrucomicrobiota;c__Verrucomicrobiae;o__Pedosphaerales;f__AAA164-E04;g__AAA164-E04;s__AAA164-E04 sp1	75.6	2.7
GB_GCA_002687715.1	d__Bacteria;p__Planctomycetota;c__GCA-002687715;o__GCA-002687715;f__GCA-002687715;g__GCA-2687715;s__	75.31	0
GB_GCA_001920175.1	d__Bacteria;p__Verrucomicrobiota;c__Verrucomicrobiae;o__Chthoniobacterales;f__UBA10450;g__UBA10450;s__UBA10450 sp2	75.16	3.04
UBA8587	d__Bacteria;p__Planctomycetota;c__UBA1135;o__UBA1135;f__UBA1135;g__UBA1135;s__	75	1.08
GB_GCA_001303665.1	d__Bacteria;p__Planctomycetota;c__Phycisphaerae;o__SM23-33;f__SM23-33;g__SM23-33;s__	75	1.14
GB_GCA_002359675.1	d__Bacteria;p__Verrucomicrobiota;c__Verrucomicrobiae;o__Methylacidiphilales;f__UBA3015;g__UBA3015;s__UBA3015 sp2	74.98	1.69
GB_GCA_001439425.1	d__Bacteria;p__Verrucomicrobiota;c__Verrucomicrobiae;o__Methylacidiphilales;f__UBA3015;g__UBA3015;s__UBA3015 sp1	74.94	1.35
UBA9295	d__Bacteria;p__Planctomycetota;c__Phycisphaerae;o__SG8-4;f__SG8-4;g__SG8-4;s__	74.91	0
GB_GCA_002412675.1	d__Bacteria;p__Verrucomicrobiota;c__Kiritimatiellae;o__LD1-PB3;f__Lenti-01;g__Lenti-01;s__	74.82	1.35
GB_GCA_002311925.1	d__Bacteria;p__Planctomycetota;c__UBA1135;o__UBA1135;f__UBA1135;g__UBA1135;s__	74.67	1.08
UBA8087	d__Bacteria;p__Planctomycetota;c__Phycisphaerae;o__Phycisphaerales;f__SM1A02;g__UBA8087;s__	74.58	0
GB_GCA_002684315.1	d__Bacteria;p__Planctomycetota;c__Phycisphaerae;o__Phycisphaerales;f__SM1A02;g__UBA8087;s__	74.53	4.55
UBA12498	d__Bacteria;p__Planctomycetota;c__Phycisphaerae;o__SG8-4;f__SG8-4;g__UBA12454;s__UBA12454 sp1	74.38	3.98
UBA8145	d__Bacteria;p__Verrucomicrobiota;c__Verrucomicrobiae;o__Opitutales;f__Puniceicoccaceae;g__BACL24;s__	74.37	1.35
GB_GCA_002702495.1	d__Bacteria;p__Verrucomicrobiota;c__Verrucomicrobiae;o__Pedosphaerales;f__UBA1096;g__UBA1096;s__UBA1096 sp4	74.32	2.03
GB_GCA_002348685.1	d__Bacteria;p__Verrucomicrobiota;c__Verrucomicrobiae;o__Pedosphaerales;f__UBA1096;g__UBA1096;s__	74.25	1.18
GB_GCA_002363575.1	d__Bacteria;p__Verrucomicrobiota;c__Kiritimatiellae;o__RFP12;f__UBA1067;g__UBA1067;s__	74.13	1.72
GB_GCA_002862175.1	d__Bacteria;p__Planctomycetota;c__Planctomycetes;o__Pirellulales;f__UBA1268;g__UBA1268;s__	74.07	2.3
GB_GCA_002392285.1	d__Bacteria;p__Verrucomicrobiota;c__Verrucomicrobiae;o__Opitutales;f__UBA9783;g__UBA9783;s__UBA9783 sp1	74.06	0
UBA10417	d__Bacteria;p__Planctomycetota;c__Phycisphaerae;o__Phycisphaerales;f__SM1A02;g__UBA966;s__UBA966 sp1	74	2.34
GB_GCA_002308035.1	d__Bacteria;p__Planctomycetota;c__Planctomycetes;o__Pirellulales;f__UBA1268;g__UBA1268;s__	73.97	1.22
GB_GCA_002439025.1	d__Bacteria;p__Verrucomicrobiota;c__Kiritimatiellae;o__RFP12;f__UBA1067;g__UBA1067;s__UBA1067 sp2	73.96	1.61
GB_GCA_002452055.1	d__Bacteria;p__Verrucomicrobiota;c__Kiritimatiellae;o__RFP12;f__UBA1067;g__UBA1067;s__UBA1067 sp2	73.8	0.9
GB_GCA_002299785.1	d__Bacteria;p__Verrucomicrobiota;c__Verrucomicrobiae;o__Pedosphaerales;f__UBA1096;g__UBA1096;s__	73.4	0.68
GB_GCA_002440275.1	d__Bacteria;p__Verrucomicrobiota;c__Kiritimatiellae;o__RFP12;f__UBA1067;g__UBA1067;s__UBA1067 sp1	73.38	0.73
UBA9267	d__Bacteria;p__Verrucomicrobiota;c__Verrucomicrobiae;o__Verrucomicrobiales;f__DEV007;g__EC70;s__EC70 sp1	73.33	1.02
UBA8032	d__Bacteria;p__Verrucomicrobiota;c__Kiritimatiellae;o__RFP12;f__UBA1067;g__UBA1067;s__UBA1067 sp2	73.3	2.23
UBA8328	d__Bacteria;p__Planctomycetota;c__Planctomycetes;o__Pirellulales;f__UBA1268;g__UBA1268;s__	73.27	1.38
UBA9701	d__Bacteria;p__Planctomycetota;c__Planctomycetes;o__Planctomycetales;f__Planctomycetaceae;g__Gimesia;s__	73.11	3.33
UBA8748	d__Bacteria;p__Verrucomicrobiota;c__Verrucomicrobiae;o__Opitutales;f__Puniceicoccaceae;g__GCA-2699365;s__	73.07	2.59
GB_GCA_001604235.1	d__Bacteria;p__Verrucomicrobiota;c__Kiritimatiellae;o__LD1-PB3;f__Lenti-01;g__Lenti-01;s__	73.06	3.07
GB_GCA_001828545.1	d__Bacteria;p__Planctomycetota;c__Brocadiae;o__Brocadiales;f__2-02-FULL-50-16-A;g__2-12-FULL-52-36;s__	73.06	1.24
GB_GCA_002429205.1	d__Bacteria;p__Verrucomicrobiota;c__Verrucomicrobiae;o__Chthoniobacterales;f__UBA10450;g__UBA10450;s__UBA10450 sp1	72.89	0.68
GB_GCA_002437265.1	d__Bacteria;p__Verrucomicrobiota;c__Kiritimatiellae;o__RFP12;f__UBA1067;g__UBA1067;s__UBA1067 sp1	72.77	0.68
UBA8010	d__Bacteria;p__Verrucomicrobiota;c__Verrucomicrobiae;o__Pedosphaerales;f__UBA1100;g__UBA1100;s__	72.72	1.69
GB_GCA_002316185.1	d__Bacteria;p__Verrucomicrobiota;c__Kiritimatiellae;o__RFP12;f__UBA1067;g__UBA1067;s__UBA1067 sp1	72.69	2.03
GB_GCA_002336545.1	d__Bacteria;p__Verrucomicrobiota;c__Verrucomicrobiae;o__Opitutales;f__MB11C04;g__MB11C04;s__MB11C04 sp1	72.47	0
GB_GCA_002363035.1	d__Bacteria;p__Verrucomicrobiota;c__Verrucomicrobiae;o__Opitutales;f__UBA9783;g__UBA9783;s__	72.44	3.38
UBA11878	d__Bacteria;p__Verrucomicrobiota;c__Verrucomicrobiae;o__Pedosphaerales;f__UBA1100;g__UBA1100;s__	72.38	1.35
UBA8455	d__Bacteria;p__Verrucomicrobiota;c__Verrucomicrobiae;o__Verrucomicrobiales;f__Akkermansiaceae;g__Roseibacillus;s__	72.32	0
GB_GCA_002449065.1	d__Bacteria;p__Verrucomicrobiota;c__Kiritimatiellae;o__RFP12;f__UBA1067;g__UBA1067;s__UBA1067 sp1	72.27	2.25
GB_GCA_002346835.1	d__Bacteria;p__Verrucomicrobiota;c__Verrucomicrobiae;o__Methylacidiphilales;f__UBA3015;g__UBA3015;s__UBA3015 sp1	71.96	0.14
GB_GCA_000383715.1	d__Bacteria;p__Verrucomicrobiota;c__Verrucomicrobiae;o__Pedosphaerales;f__AAA164-E04;g__AAA164-E04;s__AAA164-E04 sp1	71.9	2.36
UBA11880	d__Bacteria;p__Planctomycetota;c__Planctomycetes;o__Planctomycetales;f__Planctomycetaceae;g__UBA8437;s__UBA8437 sp2	71.73	0
UBA12365	d__Bacteria;p__Planctomycetota;c__Planctomycetes;o__Pirellulales;f__UBA1268;g__UBA1268;s__	71.71	2.73
UBA11749	d__Bacteria;p__Verrucomicrobiota;c__Verrucomicrobiae;o__Pedosphaerales;f__UBA1100;g__UBA1100;s__UBA1100 sp1	71.68	0.68
GB_GCA_001303465.1	d__Bacteria;p__Planctomycetota;c__Phycisphaerae;o__SG8-4;f__SG8-4;g__SG8-4;s__	71.59	0
UBA12550	d__Bacteria;p__Planctomycetota;c__Phycisphaerae;o__Phycisphaerales;f__SM1A02;g__UBA854;s__	71.58	1.34
GB_GCA_002279215.1	d__Bacteria;p__Planctomycetota;c__Planctomycetes;o__Pirellulales;f__Thermoguttaceae;g__21-64-5;s__	71.46	2.51
UBA10418	d__Bacteria;p__Verrucomicrobiota;c__Verrucomicrobiae;o__Verrucomicrobiales;f__Akkermansiaceae;g__UBA956;s__	71.41	1.39
UBA11883	d__Bacteria;p__Planctomycetota;c__Planctomycetes;o__Pirellulales;f__Pirellulaceae;g__UBA11883;s__UBA11883 sp1	71.25	0
UBA8335	d__Bacteria;p__Planctomycetota;c__Planctomycetes;o__Pirellulales;f__UBA1268;g__UBA1268;s__	70.93	3.45
GB_GCA_002699035.1	d__Bacteria;p__Verrucomicrobiota;c__Verrucomicrobiae;o__Verrucomicrobiales;f__Akkermansiaceae;g__Roseibacillus;s__	70.92	0
UBA9889	d__Bacteria;p__Verrucomicrobiota;c__Verrucomicrobiae;o__Pedosphaerales;f__AAA164-E04;g__AAA164-E04;s__AAA164-E04 sp1	70.91	0.68
UBA12549	d__Bacteria;p__Verrucomicrobiota;c__Verrucomicrobiae;o__Pedosphaerales;f__UBA1096;g__UBA1096;s__	70.9	0.68
GB_GCA_001303695.1	d__Bacteria;p__Planctomycetota;c__Phycisphaerae;o__SG8-4;f__SM23-30;g__SM23-30;s__	70.82	0
UBA10506	d__Bacteria;p__Planctomycetota;c__Planctomycetes;o__Pirellulales;f__UBA1268;g__UBA10506;s__	70.79	0
GB_GCA_002862265.1	d__Bacteria;p__Planctomycetota;c__Planctomycetes;o__Pirellulales;f__Pirellulaceae;g__UBA11363;s__	70.74	2.35
GB_GCA_002477515.1	d__Bacteria;p__Verrucomicrobiota;c__Verrucomicrobiae;o__Opitutales;f__MB11C04;g__MB11C04;s__	70.69	0
GB_GCA_002712395.1	d__Bacteria;p__Planctomycetota;c__Planctomycetes;o__Pirellulales;f__UBA1268;g__UBA1268;s__	70.62	2.3
GB_GCA_002691095.1	d__Bacteria;p__Verrucomicrobiota;c__Kiritimatiellae;o__Kiritimatiellales;f__UBA1859;g__UBA1859;s__	70.57	1.69
GB_GCA_002717145.1	d__Bacteria;p__Planctomycetota;c__Planctomycetes;o__Pirellulales;f__Pirellulaceae;g__UBA721;s__	70.54	0
GB_GCA_001825655.1	d__Bacteria;p__Planctomycetota;c__Brocadiae;o__Brocadiales;f__Brocadiaceae;g__2-12-FULL-39-13;s__2-12-FULL-39-13 sp1	70.51	2.2
GB_GCA_002383555.1	d__Bacteria;p__Verrucomicrobiota;c__Verrucomicrobiae;o__Methylacidiphilales;f__UBA3015;g__UBA3015;s__UBA3015 sp1	70.51	0
UBA8341	d__Bacteria;p__Verrucomicrobiota;c__Verrucomicrobiae;o__Verrucomicrobiales;f__Akkermansiaceae;g__SW10;s__	70.5	1.74
GB_GCA_002708465.1	d__Bacteria;p__Planctomycetota;c__UBA8108;o__UBA8108;f__UBA8108;g__UBA8108;s__	70.49	1.61
UBA10343	d__Bacteria;p__Verrucomicrobiota;c__Verrucomicrobiae;o__Opitutales;f__Puniceicoccaceae;g__BACL24;s__	70.35	0
GB_GCA_002714145.1	d__Bacteria;p__Verrucomicrobiota;c__Verrucomicrobiae;o__Pedosphaerales;f__UBA1096;g__UBA1096;s__	70.31	3.51
UBA10403	d__Bacteria;p__Verrucomicrobiota;c__Verrucomicrobiae;o__Opitutales;f__Puniceicoccaceae;g__BACL24;s__	70.24	3.04
UBA9622	d__Bacteria;p__Planctomycetota;c__Planctomycetes;o__Pirellulales;f__Pirellulaceae;g__UBA11883;s__UBA11883 sp1	70.18	0
UBA9595	d__Bacteria;p__Planctomycetota;c__Planctomycetes;o__Pirellulales;f__Pirellulaceae;g__GCA-2701545;s__	70.16	2.42
GB_GCA_002699065.1	d__Bacteria;p__Verrucomicrobiota;c__Verrucomicrobiae;o__Verrucomicrobiales;f__Akkermansiaceae;g__Roseibacillus;s__	70.01	1.85
UBA8024	d__Bacteria;p__Verrucomicrobiota;c__Kiritimatiellae;o__RFP12;f__UBA1067;g__UBA1067;s__UBA1067 sp1	69.81	1.01
GB_GCA_002304435.1	d__Bacteria;p__Verrucomicrobiota;c__Verrucomicrobiae;o__Opitutales;f__Opitutaceae;g__Opitutus;s__	69.75	0
UBA8453	d__Bacteria;p__Verrucomicrobiota;c__Verrucomicrobiae;o__Verrucomicrobiales;f__Akkermansiaceae;g__Roseibacillus;s__Roseibacillus sp3	69.7	0.34
GB_GCA_002720455.1	d__Bacteria;p__Planctomycetota;c__UBA8108;o__UBA8108;f__UBA8108;g__UBA8108;s__UBA8108 sp1	69.7	2.69
GB_GCA_002689665.1	d__Bacteria;p__Verrucomicrobiota;c__Verrucomicrobiae;o__Opitutales;f__MB11C04;g__MB11C04;s__	69.59	2.43
GB_GCA_002732755.1	d__Bacteria;p__Planctomycetota;c__Phycisphaerae;o__Phycisphaerales;f__SM1A02;g__GCA-2732755;s__	69.59	0.57
GB_GCA_002457235.1	d__Bacteria;p__Verrucomicrobiota;c__Verrucomicrobiae;o__Opitutales;f__Puniceicoccaceae;g__GCA-2690565;s__	69.59	0
UBA8166	d__Bacteria;p__Verrucomicrobiota;c__Verrucomicrobiae;o__Opitutales;f__MB11C04;g__MB11C04;s__MB11C04 sp1	69.34	0.34
GB_GCA_002313555.1	d__Bacteria;p__Verrucomicrobiota;c__Verrucomicrobiae;o__Pedosphaerales;f__UBA1100;g__UBA1100;s__UBA1100 sp1	69.26	1.01
UBA10885	d__Bacteria;p__Verrucomicrobiota;c__Verrucomicrobiae;o__Chthoniobacterales;f__UBA10450;g__UBA10450;s__	69.12	1.69
GB_GCA_002414155.1	d__Bacteria;p__Verrucomicrobiota;c__Verrucomicrobiae;o__Verrucomicrobiales;f__Akkermansiaceae;g__Akkermansia;s__Akkermansia muciniphila	69.12	0
GB_GCA_002708005.1	d__Bacteria;p__Verrucomicrobiota;c__Verrucomicrobiae;o__Pedosphaerales;f__UBA1096;g__UBA1096;s__UBA1096 sp4	68.99	1.35
GB_GCA_002724235.1	d__Bacteria;p__Verrucomicrobiota;c__Verrucomicrobiae;o__Opitutales;f__MB11C04;g__MB11C04;s__MB11C04 sp1	68.97	0
UBA11155	d__Bacteria;p__Planctomycetota;c__Phycisphaerae;o__Phycisphaerales;f__SM1A02;g__UBA11155;s__	68.94	0
UBA12013	d__Bacteria;p__Verrucomicrobiota;c__Verrucomicrobiae;o__Opitutales;f__MB11C04;g__MB11C04;s__	68.77	1.62
UBA8219	d__Bacteria;p__Verrucomicrobiota;c__Verrucomicrobiae;o__Opitutales;f__Puniceicoccaceae;g__BACL24;s__	68.73	3.13
UBA11545	d__Bacteria;p__Verrucomicrobiota;c__Kiritimatiellae;o__RFP12;f__UBA1067;g__UBA1067;s__UBA1067 sp2	68.58	1.61
GB_GCA_001828265.1	d__Bacteria;p__Planctomycetota;c__Planctomycetes;o__Pirellulales;f__Thermoguttaceae;g__RBG-13-63-9;s__	68.55	0
UBA10450	d__Bacteria;p__Verrucomicrobiota;c__Verrucomicrobiae;o__Chthoniobacterales;f__UBA10450;g__UBA10450;s__UBA10450 sp1	68.5	2.03
UBA8599	d__Bacteria;p__Verrucomicrobiota;c__Verrucomicrobiae;o__Opitutales;f__MB11C04;g__MB11C04;s__MB11C04 sp1	68.36	1.04
GB_GCA_002170085.1	d__Bacteria;p__Verrucomicrobiota;c__Verrucomicrobiae;o__Verrucomicrobiales;f__Akkermansiaceae;g__SW10;s__	68.23	0
GB_GCA_002722675.1	d__Bacteria;p__Verrucomicrobiota;c__Verrucomicrobiae;o__Opitutales;f__Opitutaceae;g__UBA5691;s__	67.94	1.01
GB_GCA_002705165.1	d__Bacteria;p__Planctomycetota;c__Planctomycetes;o__Pirellulales;f__Pirellulaceae;g__UBA721;s__	67.86	2.6
UBA12242	d__Bacteria;p__Verrucomicrobiota;c__Verrucomicrobiae;o__Opitutales;f__Puniceicoccaceae;g__BACL24;s__	67.85	2.03
GB_GCA_002171115.1	d__Bacteria;p__Planctomycetota;c__Planctomycetes;o__Pirellulales;f__UBA1268;g__UBA1268;s__	67.75	2.16
UBA11553	d__Bacteria;p__Verrucomicrobiota;c__Lentisphaeria;o__UBA1784;f__UBA1829;g__UBA1829;s__	67.69	1.01
GB_GCA_001825635.1	d__Bacteria;p__Planctomycetota;c__Brocadiae;o__Brocadiales;f__Brocadiaceae;g__2-12-FULL-39-13;s__2-12-FULL-39-13 sp1	67.58	1.1
GB_GCA_002401225.1	d__Bacteria;p__Planctomycetota;c__Phycisphaerae;o__Phycisphaerales;f__SM1A02;g__UBA1924;s__	67.4	1.72
GB_GCA_002342345.1	d__Bacteria;p__Verrucomicrobiota;c__Verrucomicrobiae;o__Methylacidiphilales;f__UBA3015;g__UBA3015;s__UBA3015 sp2	67.34	0.68
GB_GCA_001831055.1	d__Bacteria;p__Verrucomicrobiota;c__Verrucomicrobiae;o__Opitutales;f__GWC2-42-7-A;g__GWC2-42-7-A;s__	67.27	0.04
UBA9449	d__Bacteria;p__Verrucomicrobiota;c__Verrucomicrobiae;o__Verrucomicrobiales;f__Verrucomicrobiaceae;g__Prosthecobacter;s__	67.2	2.04
UBA9538	d__Bacteria;p__Verrucomicrobiota;c__Verrucomicrobiae;o__Methylacidiphilales;f__UBA3015;g__UBA3015;s__UBA3015 sp1	67.2	0
GB_GCA_002722955.1	d__Bacteria;p__Planctomycetota;c__Planctomycetes;o__Planctomycetales;f__Planctomycetaceae;g__GCA-2722955;s__	67.16	1.11
GB_GCA_001824525.1	d__Bacteria;p__Planctomycetota;c__Brocadiae;o__Brocadiales;f__2-02-FULL-50-16-A;g__2-02-FULL-50-16-A;s__	67.05	2.27
UBA10238	d__Bacteria;p__Planctomycetota;c__Phycisphaerae;o__Phycisphaerales;f__SM1A02;g__UBA1924;s__	66.57	0
UBA11322	d__Bacteria;p__Planctomycetota;c__Planctomycetes;o__Planctomycetales;f__Planctomycetaceae;g__UBA10327;s__UBA10327 sp1	66.45	0.56
GB_GCA_002685935.1	d__Bacteria;p__Planctomycetota;c__Phycisphaerae;o__Phycisphaerales;f__Phycisphaeraceae;g__GCA-2685935;s__	66.43	0
GB_GCA_002343845.1	d__Bacteria;p__Planctomycetota;c__UBA1135;o__UBA2386;f__UBA2386;g__UBA2386;s__	66.32	0
UBA9783	d__Bacteria;p__Verrucomicrobiota;c__Verrucomicrobiae;o__Opitutales;f__UBA9783;g__UBA9783;s__UBA9783 sp1	65.93	0
UBA8747	d__Bacteria;p__Verrucomicrobiota;c__Kiritimatiellae;o__Kiritimatiellales;f__UBA1859;g__UBA1859;s__	65.92	0
GB_GCA_002451935.1	d__Bacteria;p__Verrucomicrobiota;c__Kiritimatiellae;o__RFP12;f__UBA1067;g__UBA1067;s__UBA1067 sp1	65.88	1.24
UBA11071	d__Bacteria;p__Verrucomicrobiota;c__Verrucomicrobiae;o__Verrucomicrobiales;f__Verrucomicrobiaceae;g__Prosthecobacter;s__Prosthecobacter sp1	65.57	0.04
UBA12191	d__Bacteria;p__Planctomycetota;c__UBA8108;o__UBA1146;f__UBA1146;g__UBA12191;s__	65.56	0
GB_GCA_002304425.1	d__Bacteria;p__Verrucomicrobiota;c__Verrucomicrobiae;o__Opitutales;f__Opitutaceae;g__Lacunisphaera;s__	65.54	0.68
UBA8943	d__Bacteria;p__Verrucomicrobiota;c__Kiritimatiellae;o__LD1-PB3;f__Lenti-01;g__Lenti-01;s__	65.52	2.03
UBA12014	d__Bacteria;p__Planctomycetota;c__Phycisphaerae;o__Phycisphaerales;f__SM1A02;g__UBA12014;s__UBA12014 sp1	65.34	1
GB_GCA_002169945.1	d__Bacteria;p__Planctomycetota;c__Phycisphaerae;o__Phycisphaerales;f__SM1A02;g__UBA8653;s__UBA8653 sp1	65.34	1.14
UBA11951	d__Bacteria;p__Verrucomicrobiota;c__Verrucomicrobiae;o__Verrucomicrobiales;f__Akkermansiaceae;g__Akkermansia;s__Akkermansia muciniphila_A	65.29	0.68
GB_GCA_002456915.1	d__Bacteria;p__Verrucomicrobiota;c__Verrucomicrobiae;o__Opitutales;f__Puniceicoccaceae;g__GCA-2699365;s__	65.2	0
GB_GCA_002689335.1	d__Bacteria;p__Verrucomicrobiota;c__Verrucomicrobiae;o__Pedosphaerales;f__UBA1096;g__UBA1096;s__	65.2	0.68
GB_GCA_002433145.1	d__Bacteria;p__Verrucomicrobiota;c__Verrucomicrobiae;o__Opitutales;f__MB11C04;g__UBA2993;s__UBA2993 sp1	64.93	0
UBA9279	d__Bacteria;p__Verrucomicrobiota;c__Verrucomicrobiae;o__Methylacidiphilales;f__UBA3015;g__UBA3015;s__UBA3015 sp1	64.53	0
GB_GCA_002737585.1	d__Bacteria;p__Planctomycetota;c__Phycisphaerae;o__Phycisphaerales;f__SM1A02;g__UBA966;s__	64.49	0.91
UBA11346	d__Bacteria;p__Planctomycetota;c__UBA11346;o__UBA11346;f__UBA11346;g__UBA11346;s__	64.39	0
GB_GCA_002350535.1	d__Bacteria;p__Verrucomicrobiota;c__Kiritimatiellae;o__RFP12;f__UBA1067;g__UBA1067;s__UBA1067 sp3	64.22	0.68
GB_GCA_001303885.1	d__Bacteria;p__Planctomycetota;c__Brocadiae;o__SM23-32;f__SM23-32;g__SM23-32;s__	64.2	2.27
GB_GCA_001830275.1	d__Bacteria;p__Planctomycetota;c__Brocadiae;o__Brocadiales;f__2-02-FULL-50-16-A;g__2-02-FULL-50-16-A;s__	64.2	0
UBA11627	d__Bacteria;p__Planctomycetota;c__Phycisphaerae;o__Phycisphaerales;f__SM1A02;g__UBA8653;s__	63.71	1.2
GB_GCA_002724615.1	d__Bacteria;p__Verrucomicrobiota;c__Verrucomicrobiae;o__Pedosphaerales;f__UBA1100;g__UBA6614;s__	63.69	0
GB_GCA_001824605.1	d__Bacteria;p__Planctomycetota;c__Brocadiae;o__Brocadiales;f__Scalinduaceae;g__Scalindua;s__Scalindua sp1	63.64	0
UBA8745	d__Bacteria;p__Verrucomicrobiota;c__Verrucomicrobiae;o__Opitutales;f__Opitutaceae;g__UBA5691;s__	62.94	2.48
GB_GCA_002695115.1	d__Bacteria;p__Planctomycetota;c__UBA8108;o__UBA8108;f__UBA8108;g__UBA8108;s__UBA8108 sp1	62.93	0
GB_GCA_001824645.1	d__Bacteria;p__Planctomycetota;c__Phycisphaerae;o__SG8-4;f__SG8-4;g__RBG-13-46-10;s__	62.65	0
UBA10767	d__Bacteria;p__Verrucomicrobiota;c__Verrucomicrobiae;o__Verrucomicrobiales;f__Akkermansiaceae;g__Akkermansia;s__Akkermansia muciniphila	62.57	0
GB_GCA_002305615.1	d__Bacteria;p__Verrucomicrobiota;c__Verrucomicrobiae;o__Pedosphaerales;f__UBA1412;g__UBA1412;s__	62.56	0.68
UBA8199	d__Bacteria;p__Verrucomicrobiota;c__Verrucomicrobiae;o__Pedosphaerales;f__Pedosphaeraceae;g__UBA8199;s__	62.45	1.69
GB_GCA_002731855.1	d__Bacteria;p__Verrucomicrobiota;c__Verrucomicrobiae;o__Pedosphaerales;f__UBA1096;g__UBA1096;s__	62.35	2.36
GB_GCA_002718935.1	d__Bacteria;p__Verrucomicrobiota;c__Verrucomicrobiae;o__Pedosphaerales;f__UBA1100;g__UBA1100;s__	62.12	2.36
UBA10327	d__Bacteria;p__Planctomycetota;c__Planctomycetes;o__Planctomycetales;f__Planctomycetaceae;g__UBA10327;s__UBA10327 sp1	62.08	0
GB_GCA_002731805.1	d__Bacteria;p__Verrucomicrobiota;c__Verrucomicrobiae;o__Verrucomicrobiales;f__DEV007;g__EC70;s__	61.91	2.35
UBA9623	d__Bacteria;p__Verrucomicrobiota;c__Verrucomicrobiae;o__Pedosphaerales;f__UBA1096;g__UBA1096;s__	61.8	0
GB_GCA_002169835.1	d__Bacteria;p__Planctomycetota;c__UBA8108;o__UBA1146;f__UBA1146;g__UBA12191;s__UBA12191 sp1	60.82	2.15
GB_GCA_002691835.1	d__Bacteria;p__Planctomycetota;c__UBA8108;o__UBA1146;f__UBA1146;g__UBA12191;s__UBA12191 sp1	60.82	1.08
UBA11656	d__Bacteria;p__Verrucomicrobiota;c__Verrucomicrobiae;o__Pedosphaerales;f__UBA1096;g__UBA1096;s__UBA1096 sp3	60.76	0.9
GB_GCA_002719595.1	d__Bacteria;p__Verrucomicrobiota;c__Verrucomicrobiae;o__Pedosphaerales;f__UBA1100;g__UBA1100;s__	60.68	1.35
UBA8008	d__Bacteria;p__Verrucomicrobiota;c__Verrucomicrobiae;o__Pedosphaerales;f__UBA1096;g__UBA1096;s__	60.39	1.01
GB_GCA_001828685.1	d__Bacteria;p__Planctomycetota;c__Brocadiae;o__Brocadiales;f__Brocadiaceae;g__XYD2-FULL-41-16;s__	60.08	1.1
UBA12535	d__Bacteria;p__Verrucomicrobiota;c__Verrucomicrobiae;o__Opitutales;f__MB11C04;g__MB11C04;s__MB11C04 sp4	59.94	1.56
GB_GCA_002321455.1	d__Bacteria;p__Verrucomicrobiota;c__Kiritimatiellae;o__RFP12;f__UBA1067;g__UBA1067;s__UBA1067 sp1	59.83	0.68
GB_GCA_002737185.1	d__Bacteria;p__Verrucomicrobiota;c__Verrucomicrobiae;o__Opitutales;f__UBA953;g__UBA953;s__	59.67	0
GB_GCA_002337265.1	d__Bacteria;p__Planctomycetota;c__Phycisphaerae;o__Phycisphaerales;f__SM1A02;g__UBA1924;s__UBA1924 sp1	59.66	0
GB_GCA_002290595.1	d__Bacteria;p__Verrucomicrobiota;c__Verrucomicrobiae;o__Opitutales;f__UBA953;g__UBA953;s__UBA953 sp2	59.28	1.35
GB_GCA_001803255.1	d__Bacteria;p__Verrucomicrobiota;c__Kiritimatiellae;o__UBA8416;f__YA12-FULL-60-10;g__YA12-FULL-60-10;s__YA12-FULL-60-10 sp1	59.12	0.68
GB_GCA_002724455.1	d__Bacteria;p__Verrucomicrobiota;c__Verrucomicrobiae;o__Verrucomicrobiales;f__DEV007;g__EC70;s__	58.92	0.68
GB_GCA_002288445.1	d__Bacteria;p__Verrucomicrobiota;c__Verrucomicrobiae;o__Verrucomicrobiales;f__DEV007;g__Arctic95D-9;s__	58.8	0.68
UBA10074	d__Bacteria;p__Verrucomicrobiota;c__Verrucomicrobiae;o__Opitutales;f__UBA1977;g__UBA1977;s__	58.46	1.24
GB_GCA_002725845.1	d__Bacteria;p__Verrucomicrobiota;c__Verrucomicrobiae;o__Verrucomicrobiales;f__Akkermansiaceae;g__Roseibacillus;s__	58.45	3.92
GB_GCA_001604645.1	d__Bacteria;p__Verrucomicrobiota;c__Verrucomicrobiae;o__Pedosphaerales;f__Pedosphaeraceae;g__UBA8199;s__	58.44	1.35
GB_GCA_000383735.1	d__Bacteria;p__Verrucomicrobiota;c__Verrucomicrobiae;o__Verrucomicrobiales;f__Akkermansiaceae;g__SW10;s__	57.99	0
GB_GCA_002685335.1	d__Bacteria;p__Planctomycetota;c__Phycisphaerae;o__Phycisphaerales;f__SM1A02;g__GCA-002862325;s__	57.1	1.14
GB_GCA_002448655.1	d__Bacteria;p__Verrucomicrobiota;c__Verrucomicrobiae;o__Verrucomicrobiales;f__DEV007;g__EC70;s__EC70 sp1	56.73	0.68
GB_GCA_002710335.1	d__Bacteria;p__Verrucomicrobiota;c__Verrucomicrobiae;o__Pedosphaerales;f__UBA1100;g__UBA1100;s__	56.54	0.34
UBA10398	d__Bacteria;p__Verrucomicrobiota;c__Verrucomicrobiae;o__Opitutales;f__Puniceicoccaceae;g__BACL24;s__	56.07	0.04
GB_GCA_002346585.1	d__Bacteria;p__Verrucomicrobiota;c__Verrucomicrobiae;o__Opitutales;f__MB11C04;g__UBA2993;s__UBA2993 sp1	55.17	0
GB_GCA_002169045.1	d__Bacteria;p__Planctomycetota;c__Phycisphaerae;o__Phycisphaerales;f__SM1A02;g__UBA12014;s__	54.99	1.14
UBA9253	d__Bacteria;p__Verrucomicrobiota;c__Verrucomicrobiae;o__Pedosphaerales;f__UBA1096;g__UBA1096;s__	54.67	0.85
GB_GCA_002338345.1	d__Bacteria;p__Verrucomicrobiota;c__Kiritimatiellae;o__Kiritimatiellales;f__UBA1859;g__UBA1859;s__	54.31	0
UBA12372	d__Bacteria;p__Planctomycetota;c__Planctomycetes;o__Pirellulales;f__Pirellulaceae;g__UBA11883;s__UBA11883 sp1	52.63	0
GB_GCA_002709265.1	d__Bacteria;p__Verrucomicrobiota;c__Verrucomicrobiae;o__Verrucomicrobiales;f__DEV007;g__EC70;s__	50.54	0
GB_GCA_002168315.1	d__Bacteria;p__Planctomycetota;c__Planctomycetes;o__Pirellulales;f__Pirellulaceae;g__Rubripirellula;s__	50.05	0

## Sheet: Data S1b Chlamydiae selection
Data S1b: Chlamydiae genomes with completeness and redundancy estimated using miComplete with chlamydiae specific markers genes. Genomes above quality thresholds are highlighted in blue.
Genome ID (see Data S2)	Completeness	Redundancy
1041544-29	1	1
1062783-10	1	1
1095360-24	1	1
3300005529-103	1	1
3300006056-100	1	1
3300010375-75	1	1
3300011418-10	1	1
3300013133-59	1	1
ACE82	1	1
CHLAB	1	1
CHLAVI	1	1
CHLCV	1	1
CHLFF	1	1
CHLGAL	1	1
CHL3826	1	1
CHLMU	1	1
CHLP6	1	1
CHLPE	1	1
CHLPN	1	1
CHLPP	1	1
CHLT2	1	1
CHLTA	1	1
CHLTR	1	1
CHLSUIS	1	1
GCA_000091085	1	1
GCA_000211155	1	1
GCA_000319145	1	1
GCA_000319165	1	1
GCA_000516655	1	1
GCA_000786005	1	1
EPS4	1	1
GCA_002776935	1	1
GCF_000006685	1	1
GCF_000007205	1	1
GCF_000007605	1	1
GCF_000008725	1	1
GCF_000008745	1	1
GCF_000009945	1	1
GCF_000011165	1	1
GCF_000012125	1	1
GCF_000024145	1	1
GCF_000026905	1	1
GCF_000026025	1	1
GCF_000026925	1	1
GCF_000068525	1	1
GCF_000068585	1	1
GCF_000092485	1	1
GCF_000092665	1	1
GCF_000092685	1	1
GCF_000092705	1	1
GCF_000092725	1	1
GCF_000092745	1	1
GCF_000092805	1	1
GCF_000093005	1	1
GCF_000173475	1	1
GCF_000173495	1	1
GCF_000173515	1	1
GCF_000173535	1	1
GCF_000174055	1	1
GCF_000174975	1	1
GCF_000175535	1	1
GCF_000191925	1	1
GCF_000204135	1	1
GCF_000204175	1	1
GCF_000210495	1	1
GCF_000204255	1	1
GCF_000213905	1	1
GCF_000220105	1	1
GCF_000226605	1	1
GCF_000270385	1	1
GCF_000270405	1	1
GCF_000270445	1	1
GCF_000270425	1	1
GCF_000284475	1	1
GCF_000298415	1	1
GCF_000298435	1	1
GCF_000298475	1	1
GCF_000298495	1	1
GCF_000298515	1	1
GCF_000304515	1	1
GCF_000304495	1	1
GCF_000298555	1	1
GCF_000304535	1	1
GCF_000317995	1	1
GCF_000318525	1	1
GCF_000318545	1	1
GCF_000318565	1	1
GCF_000318625	1	1
GCF_000318585	1	1
GCF_000318605	1	1
GCF_000318645	1	1
GCF_000318665	1	1
GCF_000318685	1	1
GCF_000318705	1	1
GCF_000318745	1	1
GCF_000318765	1	1
GCF_000318785	1	1
GCF_000318805	1	1
GCF_000318825	1	1
GCF_000318845	1	1
GCF_000318865	1	1
GCF_000318885	1	1
GCF_000318905	1	1
GCF_000318925	1	1
GCF_000318945	1	1
GCF_000318965	1	1
GCF_000318985	1	1
GCF_000319005	1	1
GCF_000319025	1	1
GCF_000319045	1	1
GCF_000319065	1	1
GCF_000319085	1	1
GCF_000319105	1	1
GCF_000319125	1	1
GCF_000348825	1	1
GCF_000348845	1	1
GCF_000364765	1	1
GCF_000364785	1	1
GCF_000415545	1	1
GCF_000415565	1	1
GCF_000415625	1	1
GCF_000415645	1	1
GCF_000415685	1	1
GCF_000415725	1	1
GCF_000415765	1	1
GCF_000415785	1	1
GCF_000415805	1	1
GCF_000415825	1	1
GCF_000417585	1	1
GCF_000417675	1	1
GCF_000417715	1	1
GCF_000417695	1	1
GCF_000417605	1	1
GCF_000417735	1	1
GCF_000441585	1	1
GCF_000441615	1	1
GCF_000441655	1	1
GCF_000441695	1	1
GCF_000441675	1	1
GCF_000441735	1	1
GCF_000441755	1	1
GCF_000441795	1	1
GCF_000441815	1	1
GCF_000454725	1	1
GCF_000470765	1	1
GCF_000470825	1	1
GCF_000470805	1	1
GCF_000471025	1	1
GCF_000472205	1	1
GCF_000472225	1	1
GCF_000493885	1	1
GCF_000507225	1	1
GCF_000508005	1	1
GCF_000508025	1	1
GCF_000508045	1	1
GCF_000508065	1	1
GCF_000583875	1	1
GCF_000590575	1	1
GCF_000590595	1	1
GCF_000590615	1	1
GCF_000590635	1	1
GCF_000590655	1	1
GCF_000590675	1	1
GCF_000590695	1	1
GCF_000590715	1	1
GCF_000590735	1	1
GCF_000590755	1	1
GCF_000687415	1	1
GCF_000700845	1	1
GCF_000700865	1	1
GCF_000700885	1	1
GCF_000700905	1	1
GCF_000700925	1	1
GCF_000709455	1	1
GCF_000767405	1	1
GCF_000767445	1	1
GCF_000772145	1	1
GCF_000830945	1	1
GCF_000830965	1	1
GCF_000969785	1	1
GCF_000952935	1	1
GCF_000969805	1	1
GCF_000971705	1	1
GCF_000971725	1	1
GCF_001007025	1	1
GCF_001007045	1	1
GCF_001007065	1	1
GCF_001007085	1	1
GCF_001007125	1	1
GCF_001007105	1	1
GCF_001007145	1	1
GCF_001183765	1	1
GCF_001183825	1	1
GCF_001183805	1	1
GCF_001183845	1	1
GCF_001293965	1	1
GCF_001213525	1	1
GCF_001317805	1	1
GCF_001317825	1	1
GCF_001398135	1	1
GCF_001398155	1	1
GCF_001398175	1	1
GCF_001398215	1	1
GCF_001398255	1	1
GCF_001398275	1	1
GCF_001401455	1	1
GCF_001401465	1	1
GCF_001401475	1	1
GCF_001401485	1	1
GCF_001466415	1	1
GCF_001469535	1	1
GCF_001563055	1	1
GCF_001625515	1	1
GCF_001625535	1	1
GCF_001653975	1	1
GCF_001655335	1	1
GCF_001655415	1	1
GCF_001655375	1	1
GCF_001655495	1	1
GCF_001655455	1	1
GCF_001655535	1	1
GCF_001655575	1	1
GCF_001714575	1	1
GCF_001714565	1	1
GCF_001714585	1	1
GCF_001729865	1	1
GCF_001729845	1	1
GCF_001729885	1	1
GCF_001729905	1	1
GCF_001736045	1	1
GCF_001736055	1	1
GCF_002007725	1	1
GCF_002088315	1	1
GCF_002088335	1	1
GCF_002088355	1	1
GCF_002192565	1	1
GCF_002192615	1	1
GCF_002192635	1	1
GCF_002205755	1	1
GCF_002752715	1	1
GCF_002752735	1	1
GCF_002776745	1	1
GCF_002776795	1	1
GCF_002776845	1	1
GCF_002776885	1	1
GCF_002776915	1	1
GCF_002776955	1	1
GCF_002776975	1	1
GCF_002776995	1	1
GCF_002777015	1	1
GCF_002777035	1	1
GCF_002777055	1	1
GCF_002777095	1	1
GCF_002777075	1	1
GCF_002777115	1	1
GCF_002777135	1	1
GCF_002777155	1	1
GCF_002844705	1	1
GCF_002844715	1	1
GCF_002844745	1	1
GCF_002844755	1	1
GCF_002848405	1	1
GCF_900002505	1	1
GCF_900002515	1	1
GCF_900118505	1	1
GCF_900118495	1	1
GCF_900118535	1	1
GCF_900118545	1	1
GCF_900118575	1	1
GCF_900118595	1	1
GCF_900118625	1	1
GCF_900118615	1	1
GCF_900118605	1	1
GCF_900118655	1	1
GCF_900118675	1	1
GCF_900118685	1	1
GCF_900118695	1	1
GCF_900118735	1	1
GCF_900118725	1	1
GCF_900118745	1	1
GCF_900118755	1	1
GCF_900118775	1	1
GCF_900118785	1	1
GCF_900118795	1	1
GCF_900118805	1	1
GCF_900118815	1	1
GCF_900118835	1	1
GCF_900118845	1	1
GCF_900118855	1	1
GCF_900118865	1	1
GCF_900118885	1	1
GCF_900118875	1	1
GCF_900118895	1	1
GCF_900118915	1	1
GCF_900118905	1	1
GCF_900118925	1	1
GCF_900118935	1	1
GCF_900118945	1	1
GCF_900118955	1	1
GCF_900118965	1	1
GCF_900118975	1	1
GCF_900118985	1	1
GCF_900118995	1	1
GCF_900119015	1	1
GCF_900119045	1	1
GCF_900128555	1	1
GCF_900149365	1	1
GCF_900149395	1	1
GCF_900149405	1	1
GCF_900149425	1	1
GCF_900149435	1	1
GCF_900149415	1	1
GCF_900149445	1	1
GCF_900149455	1	1
GCF_900149475	1	1
GCF_900149485	1	1
GCF_900149495	1	1
GCF_900149555	1	1
GCF_900149515	1	1
GCF_900149525	1	1
GCF_900149565	1	1
GCF_900149575	1	1
GCF_900149585	1	1
GCF_900149595	1	1
GCF_900149605	1	1
GCF_900149615	1	1
GCF_900149635	1	1
GCF_900149645	1	1
GCF_900169045	1	1
GCF_900169085	1	1
GCF_900169125	1	1
K940_chlam_1	1	1
PARUW	1	1
PRONEGDIA	1	1
PROGREC2	1	1
ProNeg	1	1
Rubis	1	1
SIMNZ	1	1
SYNMED	1	1
WADCW	1	1
TUME1	1	1
1049244-12	0.991	1
3300009084-136	0.991	1
3300009703-49	0.991	1
3300013126-109	0.991	1
ACE65	0.991	1
ACE95	0.991	1
ACE84	0.991	1
CHL3224	0.991	1
CHLAIB	0.991	1
GCA_000174995	0.991	1
EI2	0.991	1
Ga0074140	0.991	1
GCA_000298375	0.991	1
Crib	0.991	1
Estrella	0.991	1
GCA_000417655	0.991	1
GCF_000415705	0.991	1
GCF_001885175	0.991	1
GCF_002752695	0.991	1
HSC3	0.991	1
K1060_chlam_2	0.991	1
K1060CHL2	0.991	1
K940_chlam_9	0.991	1
HST3	0.991	1
K9	0.991	1
L024912	0.991	1
PARAV	0.991	1
OEW1	0.991	1
RHABDOW815	0.991	1
Rhab	0.991	1
RhabHel	0.991	1
PROPHO	0.991	1
XENOCL	0.991	1
1023864-72	0.982	1
1023867-57	0.982	1
1023876-83	0.982	1
1045192-5	0.982	1
1096103-42	0.982	1
3300002460-24	0.982	1
3300006051-19	0.982	1
3300009709-46	0.982	1
CLASAL	0.982	1
GCF_001398295	0.982	1
H014439	0.982	1
H124459	0.982	1
K940_chlam_8	0.982	1
L014452	0.982	1
L024522	0.982	1
L124520	0.982	1
TARWAD	0.982	1
1045240-7	0.973	1
3300006177-14	0.973	1
3300009084-150	0.973	1
3300011418-14	0.973	1
3300012931-71	0.973	1
3300013132-109	0.973	1
CG10BFR821140104234	0.973	1
1021942-14	0.965	1
1096102-30	0.965	1
GCA_000338695	0.965	1
K1060_chlam_1	0.965	1
K940_chlam_3	0.965	1
1041544-27	0.956	1
3300004085-10	0.956	1
GCA_001729825	0.956	1
GWA25015	0.956	1
K1000_chlam_1	0.956	1
K940_chlam_7	0.956	1
3300009083-135	0.947	1
3300012090-26	0.947	1
3300020740-2_forest	0.947	1
SM2339	0.947	1
1006504-101	0.938	1
H124911	0.938	1
K940_chlam_4	0.938	1
KR126_chlam_3	0.938	1
H024929	0.929	1
L124912	0.929	1
1064120-29	0.92	1
3300020889-1_forest	0.92	1
PARI76ST10	0.92	1
1039701-25	0.912	1
H124932	0.912	1
K940_chlam_6	0.912	1
PARIHat2	0.912	1
1159587-4_forest	0.903	1
3300020970-2_forest	0.903	1
GWC25010	0.903	1
PARI007YTK11	0.903	1
GCA_000415845	1	1.009
GCF_000175515	1	1.009
GCF_000415745	1	1.009
GCF_000441635	1	1.009
GCF_000441715	1	1.009
GCF_000441775	1	1.009
GCF_000687395	1	1.009
GCF_001317785	1	1.009
GCF_001317845	1	1.009
GCF_002817655	1	1.009
GCF_900118635	1	1.009
KR126_chlam_4	1	1.009
GCA_000298455	0.991	1.009
K940_chlam_5	0.991	1.009
KR126_chlam_1	0.991	1.009
1021942-13	0.982	1.009
K1060_chlam_5	0.982	1.009
1057130-39	0.973	1.009
GCF_001213045	0.973	1.009
1039689-34	0.965	1.009
1095358-76	0.965	1.009
3300009787-37	0.956	1.009
GCA_900149375	0.956	1.009
1063924-70	0.947	1.009
KR126_chlam_5	0.938	1.009
3300006056-139	0.92	1.01
1039677-28	0.903	1.01
1070360-7	1	1.018
GCF_001317745	1	1.018
KR126_chlam_6	0.938	1.019
1070369-6	1	1.027
1091227-88	0.991	1.027
GCA_001398195	0.991	1.027
3300013130-63	0.92	1.029
CHL_UBA10024	0.912	1.029
GCF_001317705	1	1.035
GCF_900118525	1	1.035
CHL_UBA10187	0.982	1.036
KR126_chlam_2	0.929	1.038
GCA_001213105	1	1.044
GCF_000415605	1	1.044
GCA_000417845	0.912	1.049
GCF_000415585	1	1.053
3300013126-79	0.938	1.066
S13	1	1.071
K940_chlam_2	0.938	1.094
GCA_000417565	1	1.115
GCA_001398355	0.903	1.137
GCF_000415525	1	1.142
GCF_001735985	1	1.186
GCF_001714595	1	1.212
GCF_900118555	1	1.301
GCA_001398235	1	1.336
GCA_001317725	1	1.345
GCA_001317765	1	1.442
GCA_001398315	0.956	1.546
GCA_001398115	1	1.664
3300020671-3_forest	0.894	1
CHL1NORP91	0.894	1
H02459	0.885	1.01
3300002460-34	0.876	1.152
3300004094-7	0.876	1
3300020623-6_forest	0.876	1.404
CG10BFR82114010359	0.876	1.04
K1000_chlam_2	0.876	1.01
1063923-68	0.858	1.01
K1000_chlam_3	0.858	1
3300011418-16	0.85	1.01
1159583-31_forest	0.841	1
3300004087-8	0.832	1
3300020843-1_forest	0.832	1
GWF2498	0.832	1
3300020864-3_forest	0.823	1
CHL2NORP91	0.823	1.011
1041523-33	0.814	1.25
3300010035-10	0.805	1
3300020831-3_forest	0.805	1
3300020840-4_forest	0.805	1
H12278	0.805	1
1041346-89	0.788	1
3300002529-56	0.788	1.022
3300020636-4_forest	0.788	1
CHL_UBA12506	0.788	1.022
3300002053-86	0.779	1
3300020864-4_forest	0.779	1
3300020917-2_forest	0.779	1
3300021023-1_forest	0.779	1
1006516-126	0.77	1
1066088-68	0.77	1.034
1095367-39	0.77	1.011
3300020829-2_forest	0.77	1
1056828-22	0.761	1.023
1008463-85	0.752	1
1015567-432	0.752	1.153
3300020854-2_forest	0.752	1
3300021029-4_forest	0.752	1.012
1023864-123	0.743	1
1041346-92	0.743	1.071
1095360-35	0.743	1
3300020929-4_forest	0.743	1.012
3300009084-164	0.735	1.048
3300020907-3_forest	0.735	1
3300013131-109	0.726	1
H12499	0.726	1
1008457-92	0.708	1
3300020972-1_forest	0.708	1
K1000_chlam_4	0.708	1.038
K1060_chlam_3	0.708	1.025
3300020982-5_forest	0.699	1.038
L01287	0.69	1.013
3300001753-23	0.681	1.026
1049268-20	0.673	1
3300013127-71	0.673	1
K1060_chlam_4	0.673	1.039
3300006048-17	0.664	1.013
3300020961-4_forest	0.664	1
1023876-183	0.655	1.014
3300020739-1_forest	0.655	1
3300021041-2_forest	0.655	1
GCA_001047735	0.655	1.095
GCA_001398335	0.646	1.027
3300013128-81	0.637	1
3300020825-2_forest	0.637	1.014
3300020834-3_forest	0.637	1.069
3300020942-1_forest	0.637	1.139
3300009083-165	0.619	1.014
CHL_UBA10443	0.619	1
3300020794-6_forest	0.602	1
3300021008-1_forest	0.593	1
3300021017-3_forest	0.593	1
3300020963-4_forest	0.575	1
3300020832-3_forest	0.566	1
3300020853-1_forest	0.566	1
1008460-87	0.558	1.016
1023846-133	0.558	1
1105364-38	0.549	1
3300020864-2_forest	0.549	1
3300020904-2_forest	0.549	1
3300020640-2_forest	0.54	1.033
3300021039-8_forest	0.531	1.217
3300020788-5_forest	0.522	1
3300020775-2_forest	0.522	1
3300020902-3_forest	0.513	1
3300020877-3_forest	0.504	1.018
AG110M15	0.504	1
AG110P3	0.504	1
3300020900-2_forest	0.496	1
1057130-57	0.487	1.018
3300020738-1_forest	0.487	1
3300020928-4_forest	0.469	1
ME6450DRAFT	0.46	1
3300013129-85	0.434	1
3300020660-5_forest	0.416	1
3300020739-2_forest	0.416	1
AB751O23	0.416	1
3300020860-3_forest	0.407	1
3300021023-2_forest	0.389	1
3300020870-4_forest	0.381	1.023
3300020997-5_forest	0.381	1
3300020758-4_forest	0.372	1
3300020917-3_forest	0.372	1
3300020982-1_forest	0.372	1
3300020820-2_forest	0.354	1
3300021006-3_forest	0.336	1
3300020640-1_forest	0.301	1
3300020755-6_forest	0.301	1
3300020661-5_forest	0.292	1
3300020913-4_forest	0.292	1
3300020866-3_forest	0.274	1
3300021010-4_forest	0.265	1
3300020946-5_forest	0.23	1
3300020854-1_forest	0.221	1
3300020653-7_forest	0.204	1
3300020928-5_forest	0.195	1
3300021008-3_forest	0.177	1
3300020638-1_forest	0.159	1
3300020943-4_forest	0.159	1
3300020967-3_forest	0.159	1
3300020871-4_forest	0.15	1
3300020761-4_forest	0.142	1
3300020858-1_forest	0.133	1
3300020867-1_forest	0.124	1
3300020772-4_forest	0.097	1
3300021007-7_forest	0.097	1
3300020626-4_forest	0.088	1
3300020806-4_forest	0.088	1
3300020784-3_forest	0.088	1
3300020741-4_forest	0.08	1
3300020658-1_forest	0.062	1
3300020751-1_forest	0.044	1
3300020763-6_forest	0.044	1
3300021013-7_forest	0.035	1

## Sheet: Data S1c dRep deplication
Data S1c: Species-level clusters and genome quality scores from dRep for genome dereplication. Selected dRep cluster representative genomes are highlighted in blue.
Genome ID (see Data S2)	Cluster	dRep genome quality score
Out_GCA_001872775	1_1	93.5706
Out_GCF_900097105	10_0	103.244
Out_GCF_900232105	100_1	98.152
Out_GCF_000949635	101_1	98.1329
Out_GCA_002050325	102_1	100.85
Out_GCF_001580015	103_0	98.9706
Out_GCF_001580045	104_0	98.0923
Out_GCF_000953475	105_1	103.197
Out_GCF_000817245	105_2	102.696
Out_GCF_000019665	106_0	103.18
Out_GCF_000379365	107_0	98.8459
Out_GCF_000526255	108_0	97.8845
Out_GCA_002421805	109_0	95.9074
Out_GCA_001824555	11_1	96.123
Out_GCA_002298145	110_0	87.1692
Out_GCA_002404715	111_1	101.362
Out_GCA_001917305	112_0	102.457
Out_GCA_002787155	113_1	98.9721
Out_GCA_001828565	114_0	86.8707
Out_GCA_002421665	115_0	89.8101
Out_GCA_000438015	116_0	102.326
Out_GCA_002344825	117_0	95.0781
Out_GCA_002405835	118_0	90.2303
Out_GCA_002452515	119_0	92.0578
Out_GCA_001825665	12_0	90.2919
Out_GCA_002683135	120_0	98.01
Out_GCF_900167535	121_0	94.1518
Out_GCA_001603075	122_0	92.2444
Out_GCA_002346535	123_0	100.925
3300009083-135	124_0	95.2491
3300009084-136	125_0	98.7376
K940_chlam_7.prokka	126_0	97.6303
K940_chlam_9.prokka	127_0	100.391
3300012931-71	128_0	97.8759
H124911	129_0	82.0598
Out_GCA_900141815	13_0	102.163
1041544-29	130_1	101.328
Out_GCA_002500505	131_0	97.2288
Rubis	132_1	101.427
Out_GCA_002709045	133_0	94.7068
PARI76ST10	134_0	92.1227
PARIHat2	135_0	92.8041
PARI007YTK11	136_0	91.2337
3300006056-100	137_0	100.392
SYNMED	138_0	99.9266
K940_chlam_3.prokka	139_0	94.0821
Out_GCA_002726205	14_0	81.3675
SIMNZ	140_0	103.199
SM2339	141_0	90.1047
1045192-5	142_0	100.964
3300004085-10	143_0	94.3342
1049244-12	144_0	100.293
K9	145_0	100.551
K940_chlam_8.prokka	146_0	97.9591
1039689-34	147_1	96.0229
1096102-30	148_1	98.0785
XENOCL	149_0	99.9612
Out_GCF_002289565	15_0	92.1965
3300009703-49	150_0	92.8992
K1060_chlam_2.prokka	151_0	99.518
Crib	152_0	100.142
Estrella	153_0	99.7849
Out_GCA_002483765	154_0	83.2588
GCA_000516655	155_1	101.406
GCF_002817655	156_0	101.077
GCF_000441735	157_1	101.293
GCF_000175535	158_1	101.298
GCF_900149595	159_1	101.3
Out_GCA_002323615	16_1	102.212
Out_GCA_002420305	16_2	100.219
GCF_001653975	160_0	101.303
GCF_000417695	161_1	100.884
GCF_000470805	162_1	103.022
GCF_000952935	163_1	101.309
GCF_000298515	163_2	103.035
CHLCV	164_1	101.315
CHLFF	165_1	101.313
CHLGAL	166_1	99.5626
GCF_000417735	167_1	99.5587
CLASAL	168_0	99.2578
ProNeg	169_1	103.23
Out_GCA_002313665	17_1	99.6997
Out_GCA_002480375	17_2	92.1941
PARUW	170_1	102.264
ACE82	170_2	102.628
PARAV	171_1	103.244
HSC3	172_0	100.73
HST3	173_0	94.18
PROGREC2	174_0	102.75
ACE65	175_1	99.8159
TUME1	175_2	99.9278
EPS4	175_3	98.2813
1070360-7	176_0	92.6875
RHABDOW815	177_1	100.315
Rhab	177_2	102.6
RhabHel	178_0	102.452
3300013133-59	179_0	100.487
Out_GCA_002501065	18_0	91.512
Ga0074140	180_0	97.8597
1045240-7	181_0	99.6028
PROPHO	182_0	102.54
1095360-24	183_1	102.478
1064120-29	184_0	90.8839
1063924-70	185_0	96.1213
Out_GCA_002359185	186_0	99.0362
L024522	187_1	98.1565
3300009084-150	188_0	100.056
3300006177-14	189_1	97.2035
3300011418-14	19_1	97.3885
CG10BFR821140104234	190_1	100.888
1021942-14	191_0	87.4391
3300006056-139	192_0	80.8791
3300020740-2_forest	193_0	91.8794
L024912	194_1	97.0599
WADCW	195_0	99.7128
1021942-13	196_0	99.668
1159587-4_forest	197_0	90.6397
Out_GCA_002480565	198_1	98.7583
3300005529-103	199_0	101.401
Out_GCA_001804285	2_1	96.4597
Out_GCA_002376875	20_0	91.7598
3300020970-2_forest	200_0	94.3813
K940_chlam_6.prokka	201_0	93.2646
KR126_chlam_3.prokka	202_0	93.4057
3300020889-1_forest	203_0	91.8603
Out_GCA_002315855	204_0	96.6984
Out_GCA_002309765	205_0	97.2599
3300009787-37	206_0	94.1022
3300013126-109	207_0	99.0378
TARWAD	208_0	97.2725
3300009709-46	209_0	97.8778
Out_GCA_002420315	21_1	98.5701
KR126_chlam_1.prokka	210_0	93.0623
Out_GCA_002364975	211_0	92.0897
K1000_chlam_1.prokka	212_1	93.3665
KR126_chlam_4.prokka	213_1	91.6888
K940_chlam_5.prokka	214_1	82.168
KR126_chlam_5.prokka	214_2	68.3194
K1060_chlam_1.prokka	215_0	84.9104
KR126_chlam_6.prokka	216_0	92.8144
K1060_chlam_5.prokka	217_0	90.2502
3300011418-10	218_0	100.502
3300013132-109	219_0	98.8517
Out_GCA_002291675	22_1	99.1416
Out_GCA_001803205	220_0	100.695
Out_GCA_001804315	221_0	94.4593
Out_GCA_002726915	23_0	99.791
Out_GCA_002694885	24_0	99.4759
Out_GCF_000378105	25_0	101.76
Out_GCA_002344525	26_0	86.917
Out_GCA_002396885	27_0	95.2597
Out_GCA_002422425	28_0	100.715
Out_GCA_002167455	29_0	99.0287
Out_GCA_001804205	3_0	93.6344
Out_GCA_002429005	30_0	101.607
Out_GCA_002429065	31_0	100.909
Out_GCA_002386905	32_0	96.3165
Out_GCA_002387565	33_0	96.2712
Out_GCF_002277955	34_0	97.3111
Out_GCA_002341135	35_1	91.8775
Out_GCF_000186345	36_0	101.649
Out_GCF_001642875	37_0	89.8644
Out_GCF_001642955	38_0	91.1384
Out_GCF_000330745	39_1	92.1862
Out_GCF_000338295	39_2	89.4779
Out_GCF_000346315	39_3	88.6783
Out_GCF_002117005	4_1	91.2021
Out_GCF_002727185	40_0	81.9871
Out_GCF_001027925	41_0	92.4096
Out_GCF_000346425	42_0	91.065
Out_GCF_001983935	43_0	86.9552
Out_GCF_001642915	44_0	83.5827
Out_GCA_002422955	45_0	90.7123
Out_GCF_002251265	46_0	100.003
Out_GCA_002862205	47_0	85.8499
Out_GCA_002311345	48_0	92.1102
Out_GCA_002480345	49_0	96.1295
Out_GCF_001997385	5_0	91.185
Out_GCA_002711415	50_0	97.3585
Out_GCA_002364005	51_0	89.7231
Out_GCA_002418285	52_0	100.839
Out_GCA_002388665	53_0	99.8498
Out_GCA_002364555	54_0	89.1962
Out_GCA_002717655	55_0	86.1211
Out_GCA_002295885	56_0	88.7094
Out_GCA_002364485	57_0	90.3707
Out_GCA_002705085	58_0	83.2273
Out_GCA_002314455	59_0	98.7097
Out_GCA_001999965	6_0	89.5238
Out_GCA_002709755	60_0	95.4574
Out_GCA_002746235	61_0	99.0691
Out_GCA_001804125	62_0	97.091
Out_GCA_002705055	63_0	98.1346
Out_GCA_002313355	64_1	99.5155
Out_GCF_000181475	65_1	90.6008
Out_GCA_002724985	66_0	91.1772
Out_GCA_002470605	67_0	89.1556
Out_GCA_002323955	68_1	97.8665
Out_GCA_002713695	69_1	100.089
Out_GCF_001578645	7_1	102.62
Out_GCA_002292345	70_0	94.9933
Out_GCA_002430605	71_0	84.9625
Out_GCA_002480015	72_0	94.2394
Out_GCA_002862945	73_0	95.2925
Out_GCA_002479935	74_1	93.6383
Out_GCA_002469895	75_0	99.2321
Out_GCF_000025905	76_0	101.567
Out_GCF_000242935	77_1	96.5422
Out_GCF_000171235	78_0	99.8055
Out_GCA_002344205	79_0	85.2125
Out_GCA_002493465	8_1	100.829
Out_GCF_001688765	8_2	103.219
Out_GCF_002310495	80_0	101.617
Out_GCA_002304445	81_0	89.0903
Out_GCF_000972765	82_0	99.8511
Out_GCA_002429045	83_0	99.3132
Out_GCF_000155695	84_0	100.781
Out_GCA_001872735	85_1	100.707
Out_GCA_002480485	86_1	96.0868
Out_GCA_002348315	87_0	96.2575
Out_GCA_002714565	88_0	82.5217
Out_UBA9264	89_0	87.0389
Out_GCA_000437075	9_0	102.456
Out_GCF_000092105	90_1	91.3171
Out_GCF_001707835	90_2	86.2255
Out_GCA_002726245	91_0	93.2415
Out_GCF_000284115	92_0	98.1201
Out_GCF_900113665	93_0	88.0806
Out_GCA_002748355	94_0	97.3237
Out_GCA_002405515	95_0	96.3035
Out_GCF_000025185	96_0	98.2261
Out_GCF_000153105	97_0	91.2651
Out_GCA_002290545	98_1	86.5474
Out_GCA_002396485	99_0	87.7705

## Sheet: Data S1d PVC genus dereplic.
Data S1d: Genus-level dereplication of non-chlamydial PVC bacteria genomes based on genome quality scoring. Selected genome representatives are highlighted in blue.
Genome ID	Genus	Genome quality score
Out_GCF_001688765	g__Akkermansia	97.96
Out_GCF_001578645	g__Akkermansia	97.96
Out_GCA_002493465	g__Akkermansia	97.73
Out_GCF_900097105	g__Akkermansia	91.16
Out_GCA_000437075	g__Akkermansia	90.45
Out_GCA_002422425	g__Arctic95D-9	94.22
Out_GCA_002291675	g__Arctic95D-9	93.72
Out_GCA_002726915	g__Arctic95D-9	91.84
Out_GCA_002344525	g__Arctic95D-9	89.8
Out_GCA_002396885	g__Arctic95D-9	86.02
Out_GCA_002292345	g__BACL24	92.07
Out_GCA_002430605	g__BACL24	91.22
Out_GCA_002862945	g__BACL24	89.87
Out_GCA_002480015	g__BACL24	85.82
Out_GCA_002050325	g__Brocadia	91.75
Out_GCF_000949635	g__Brocadia	89.55
Out_GCA_002404715	g__CAG-312	93.24
Out_GCA_001917305	g__CAG-312	90.52
Out_GCA_000438015	g__CAG-312	84.78
Out_GCF_001580045	g__Cephaloticoccus	97.95
Out_GCF_001580015	g__Cephaloticoccus	97.26
Out_GCA_002713695	g__Cephaloticoccus	95.92
Out_GCF_000025905	g__Coraliomargarita	99.77
Out_GCA_002469895	g__Coraliomargarita	97.81
Out_GCF_000242935	g__Didymococcus	98.85
Out_GCF_000171235	g__Didymococcus	95.56
Out_GCA_002724985	g__Gimesia	91.67
Out_GCF_000181475	g__Gimesia	91.15
Out_GCF_000526255	g__LP2A	95.25
Out_GCF_000379365	g__LP2A	94.53
Out_GCF_000019665	g__Methylacidiphilum	96.95
Out_GCF_000953475	g__Methylacidiphilum	94.27
Out_GCF_000817245	g__Methylacidiphilum	93.37
Out_GCF_000092105	g__Planctopirus	94.33
Out_GCF_001707835	g__Planctopirus	90.43
Out_GCF_001027925	g__Rhodopirellula	99.93
Out_GCF_000330745	g__Rhodopirellula	99.93
Out_GCF_000346425	g__Rhodopirellula	98.75
Out_GCF_000338295	g__Rhodopirellula	98.17
Out_GCF_000346315	g__Rhodopirellula	97.58
Out_GCF_002727185	g__Rhodopirellula	94.03
Out_GCA_002323615	g__Roseibacillus	97.28
Out_GCA_002420305	g__Roseibacillus	95.53
Out_GCA_002313665	g__Roseibacillus	94.08
Out_GCA_002501065	g__Roseibacillus	93.45
Out_GCA_002480375	g__Roseibacillus	87.94
Out_GCF_001642955	g__Rubripirellula	94.03
Out_GCA_002862205	g__Rubripirellula	91.15
Out_GCF_000378105	g__Rubritalea	96.6
Out_GCA_900141815	g__Rubritalea	92.52
Out_GCF_002117005	g__ST-PulAB-D4	93.16
Out_GCF_001997385	g__ST-PulAB-D4	93.16
Out_GCF_002289565	g__TMED11	99.93
Out_GCA_002167455	g__TMED11	95.22
Out_GCF_002251265	g__TMED11	90.5
Out_GCA_002364555	g__UBA1668	93.88
Out_GCA_002717655	g__UBA1668	84.06
Out_GCA_002386905	g__UBA4581	94.52
Out_GCA_002387565	g__UBA4581	92.48
Out_GCA_002348315	g__UBA721	95.32
Out_GCA_002709045	g__UBA721	92.87
Out_GCA_002364485	g__UBA854	91.65
Out_GCA_002295885	g__UBA854	90.32

## Sheet: Data S2 Species characteristics
Data S2: Selected PVC bacteria genome representative taxonomy, accessions, genome and ALE IDs, species names, genome information, and genome characteristics.
Phylum	Class/group	Order	Family	Genbank ID/database link	Genome ID	ALE ID	Species name	Strain	Genome type	Host-association	Environment	Contigs	Size (bp)	Protein-coding genes (n)	GC (%)	Completeness (%)	Redundancy (%)
Chlamydiae	unclassified	unclassified	Parilichlamydiaceae	Taylor-Brown et al., 2018	PARI007YTK11	n/a	Parilichlamydia carangidicola	007YTK11	isolate	co-cultured/isolated from host	Fish	1	771491	703	38.83	90.3	0
Chlamydiae	unclassified	unclassified	Parilichlamydiaceae	Taylor-Brown et al., 2018	PARI76ST10	n/a	Candidatus Similichlamydia latridicola	76ST10	isolate	co-cultured/isolated from host	Fish	1	881979	782	37.45	92	0
Chlamydiae	unclassified	unclassified	Parilichlamydiaceae	GCF_003339615.1	PARIHat2	n/a	Candidatus Similichlamydia laticola	Hat2	isolate	co-cultured/isolated from host	Fish	1	773112	768	43.74	91.2	0
Chlamydiae	Group 1 (G1)	unclassified	unclassified	GCA_011064725.1	K940_chlam_8	K98	Chlamydiae bacterium K940_chlam_8	n/a	MAG	unknown host	Marine sediment	89	1399766	1311	37.48	98.2	0
Chlamydiae	Group 1 (G1)	Simkaniales	Simkaniaceae	Köstlbacher et al., 2021 (https://doi.org/10.5281/zenodo.4318714)	1045192-5	1045	Chlamydiae bacterium 1045192-5	n/a	MAG	host-associated environment	Marine gutless worm	13	1546357	1378	45.68	98.2	0
Chlamydiae	Group 1 (G1)	Simkaniales	Simkaniaceae	Köstlbacher et al., 2021 (https://doi.org/10.5281/zenodo.4318714)	1045240-7	1047	Chlamydiae bacterium 1045240-7	n/a	MAG	host-associated environment	Marine gutless worm	95	1632623	1356	43.95	97.3	0
Chlamydiae	Group 1 (G1)	Simkaniales	Simkaniaceae	Köstlbacher et al., 2021 (https://doi.org/10.5281/zenodo.4318714)	1049244-12	10412	Chlamydiae bacterium 1049244-12	n/a	MAG	host-associated environment	Marine gutless worm	128	1164074	981	37.75	99.1	0
Chlamydiae	Group 1 (G1)	Simkaniales	Simkaniaceae	Köstlbacher et al., 2021 (https://doi.org/10.5281/zenodo.4318714)	1063924-70	10670	Chlamydiae bacterium 1063924-70	n/a	MAG	unknown host	Marine water	119	1724569	1554	42.79	94.7	0.9
Chlamydiae	Group 1 (G1)	Simkaniales	Simkaniaceae	Köstlbacher et al., 2021 (https://doi.org/10.5281/zenodo.4318714)	3300004085-10	33010a	Chlamydiae bacterium 3300004085-10	n/a	MAG	host-associated environment	Marine gutless worm	110	1240598	1044	44.21	95.6	0
Chlamydiae	Group 1 (G1)	Simkaniales	Simkaniaceae	Köstlbacher et al., 2021 (https://doi.org/10.5281/zenodo.4318714)	3300006056-100	330100	Chlamydiae bacterium 3300006056-100	n/a	MAG	unknown host	Engineered	154	1830613	1630	41.76	100	0
Chlamydiae	Group 1 (G1)	Simkaniales	Simkaniaceae	GCA_011065165.1	K1060_chlam_2	K162	Chlamydiae bacterium K1060_chlam_2	n/a	MAG	unknown host	Marine sediment	143	1625346	1558	46.89	99.1	0
Chlamydiae	Group 1 (G1)	Simkaniales	Simkaniaceae	GCA_015356785.1	K9	K9	Neptunochlamydia vexilliferae	K9	isolate	co-cultured/isolated from host	Protist	128	2240424	1985	45.52	99.1	0
Chlamydiae	Group 1 (G1)	Simkaniales	Simkaniaceae	GCF_000237205.1	SIMNZ	SIMNZ	Simkania negevensis	Z	isolate closed	co-cultured/isolated from host	Culture contaminant	2	2628375	2355	41.60	100	0
Chlamydiae	Group 1 (G1)	Simkaniales	Simkaniaceae	GCA_900094055.1	SYNMED	SYNMED	Syngnamydia medusae	n/a	MAG	host-associated environment	Cnidarian	48	2144529	1970	39.87	100	0
Chlamydiae	Group 1 (G1)	Simkaniales	Simkaniaceae	Köstlbacher et al., 2021 (https://doi.org/10.5281/zenodo.4318714)	XENOCL	XENOCL	Sygnamydia xenoturbellae	n/a	MAG	host-associated environment	Marine gutless worm	28	1836174	1653	41.39	99.1	0
Chlamydiae	Group 1 (G1)	Simkaniales	Simkaniaceae	Köstlbacher et al., 2021 (https://doi.org/10.5281/zenodo.4318714)	3300013132-109	330109b	Chlamydiae bacterium 3300013132-109	n/a	MAG	unknown host	Freshwater	69	1618939	1466	35.41	97.3	0
Chlamydiae	Group 1 (G1)	Simkaniales	Simkaniaceae	Köstlbacher et al., 2021 (https://doi.org/10.5281/zenodo.4318714)	3300013133-59	33059	Chlamydiae bacterium 3300013133-59	n/a	MAG	unknown host	Freshwater	86	1589580	1437	40.94	100	0
Chlamydiae	Group 1 (G1)	Simkaniales	Simkaniaceae	Köstlbacher et al., 2021 (https://doi.org/10.5281/zenodo.4318714)	3300006056-139	330139	Chlamydiae bacterium 3300006056-139	n/a	MAG	unknown host	Engineered	126	1145111	1036	43.58	92	1
Chlamydiae	Group 1 (G1)	Simkaniales	Simkaniaceae	Köstlbacher et al., 2021 (https://doi.org/10.5281/zenodo.4318714)	3300013126-109	330109	Chlamydiae bacterium 3300013126-109	n/a	MAG	unknown host	Freshwater	35	1192712	1124	36.81	99.1	0
Chlamydiae	Group 1 (G1)	Simkaniales	Simkaniaceae	GCA_001794905.1	H124911	H12	Chlamydiae bacterium RIFCSPHIGHO2_12_FULL_49_11	n/a	MAG	unknown host	Groundwater	70	1258117	1221	48.45	93.8	0
Chlamydiae	Group 1 (G1)	Simkaniales	Rhabdochlamydiaceae	Köstlbacher et al., 2021 (https://doi.org/10.5281/zenodo.4318714)	1021942-13	10213	Chlamydiae bacterium 1021942-13	n/a	MAG	unknown host	Rock	89	2050771	1792	42.30	98.2	0.9
Chlamydiae	Group 1 (G1)	Simkaniales	Rhabdochlamydiaceae	Köstlbacher et al., 2021 (https://doi.org/10.5281/zenodo.4318714)	1064120-29	10629	Chlamydiae bacterium 1064120-29	n/a	MAG	unknown host	Soil	220	2063421	1896	43.69	92	0
Chlamydiae	Group 1 (G1)	Simkaniales	Rhabdochlamydiaceae	Köstlbacher et al., 2021 (https://doi.org/10.5281/zenodo.4318714)	1095360-24	10924	Chlamydiae bacterium 1095360-24	n/a	MAG	host-associated environment	Plant	48	1889532	1750	45.12	100	0
Chlamydiae	Group 1 (G1)	Simkaniales	Rhabdochlamydiaceae	Köstlbacher et al., 2021 (https://doi.org/10.5281/zenodo.4318714)	1096102-30	10930	Chlamydiae bacterium 1096102-30	n/a	MAG	unknown host	Marine water	50	1689107	1655	44.66	96.5	0
Chlamydiae	Group 1 (G1)	Simkaniales	Rhabdochlamydiaceae	Alteio et al., 2020 (https://bitbucket.org/lvalteio/forest_soil_mags_and_sortedmags/src)	1159587-4_forest	1154f	Chlamydiae bacterium 1159587-4	n/a	MAG	unknown host	Soil	124	1098095	1170	47.86	90.3	0
Chlamydiae	Group 1 (G1)	Simkaniales	Rhabdochlamydiaceae	Köstlbacher et al., 2021 (https://doi.org/10.5281/zenodo.4318714)	3300005529-103	330103	Chlamydiae bacterium 3300005529-103	n/a	MAG	unknown host	Soil	81	1937521	1695	43.86	100	0
Chlamydiae	Group 1 (G1)	Simkaniales	Rhabdochlamydiaceae	Köstlbacher et al., 2021 (https://doi.org/10.5281/zenodo.4318714)	3300009709-46	33046	Chlamydiae bacterium 3300009709-46	n/a	MAG	host-associated environment	Plants	92	1620415	1511	43.95	98.2	0
Chlamydiae	Group 1 (G1)	Simkaniales	Rhabdochlamydiaceae	Alteio et al., 2020 (https://bitbucket.org/lvalteio/forest_soil_mags_and_sortedmags/src)	3300020970-2_forest	3302fb	Chlamydiae bacterium 3300020970-2	n/a	MAG	unknown host	Soil	100	2135860	1924	42.92	90.3	0
Chlamydiae	Group 1 (G1)	Simkaniales	Rhabdochlamydiaceae	GCA_001464115.1	Ga0074140	Ga007	Chlamydiae sp. genome_bin_33	n/a	MAG	unknown host	Wastewater	2	1724546	1641	47.82	99.1	0
Chlamydiae	Group 1 (G1)	Simkaniales	Rhabdochlamydiaceae	GCA_011064755.1	K940_chlam_6	K96	Chlamydiae bacterium K940_chlam_6	n/a	MAG	unknown host	Marine sediment	432	1505150	1742	42.93	91.2	0
Chlamydiae	Group 1 (G1)	Simkaniales	Rhabdochlamydiaceae	GCA_011064965.1	KR126_chlam_1	KR1	Chlamydiae bacterium KR126_chlam_1	n/a	MAG	unknown host	Marine sediment	25	1614069	1493	46.80	99.1	0.9
Chlamydiae	Group 1 (G1)	Simkaniales	Rhabdochlamydiaceae	GCA_011064915.1	KR126_chlam_3	KR3	Chlamydiae bacterium KR126_chlam_3	n/a	MAG	unknown host	Marine sediment	185	1677468	1680	42.98	93.8	0
Chlamydiae	Group 1 (G1)	Simkaniales	Rhabdochlamydiaceae	GCA_001796315.1	L024912	L012	Chlamydiae bacterium RIFCSPLOWO2_02_FULL_49_12	n/a	MAG	unknown host	Groundwater	57	1413529	1313	48.99	99.1	0
Chlamydiae	Group 1 (G1)	Simkaniales	Rhabdochlamydiaceae	Köstlbacher et al., 2021 (https://doi.org/10.5281/zenodo.4318714)	RHABDOW815	W815	Rhabdochlamydia oedothoracis	W815	MAG	host-associated environment	Arachnid	214	1576397	1423	36.00	99.1	0
Chlamydiae	Group 1 (G1)	Simkaniales	Rhabdochlamydiaceae	GCA_015356815.1	Rhab	Rhab	Rhabdochlamydia porcillionis	15C	isolate	co-cultured/isolated from host	Isopod	22	1495946	1526	35.30	99.1	0
Chlamydiae	Group 1 (G1)	Simkaniales	Rhabdochlamydiaceae	GCF_901000775.1	RhabHel	RhabHel	Rhabdochlamydia helveticae	T3358	MAG	host-associated environment	Arachnid	39	1854477	1717	36.18	99.1	0
Chlamydiae	Group 1 (G1)	Anoxychlamydiales	CC-III	Köstlbacher et al., 2021 (https://doi.org/10.5281/zenodo.4318714)	1021942-14	10214	Chlamydiae bacterium 1021942-14	n/a	MAG	unknown host	Rock	33	1418688	1336	49.11	96.5	0
Chlamydiae	Group 1 (G1)	Anoxychlamydiales	CC-III	Köstlbacher et al., 2021 (https://doi.org/10.5281/zenodo.4318714)	3300006177-14	33014a	Chlamydiae bacterium 3300006177-14	n/a	MAG	host-associated environment	Plant	52	1786084	1742	47.09	97.3	0
Chlamydiae	Group 1 (G1)	Anoxychlamydiales	CC-III	Köstlbacher et al., 2021 (https://doi.org/10.5281/zenodo.4318714)	3300012931-71	33071	Chlamydiae bacterium 3300012931-71	n/a	MAG	unknown host	Freshwater	127	1972677	1806	44.80	97.3	0
Chlamydiae	Group 1 (G1)	Anoxychlamydiales	CC-III	GCA_002773795.1	CG10BFR821140104234	CG10	Chlamydiae bacterium CG10_big_fil_rev_8_21_14_0_10_42_34	n/a	MAG	unknown host	Groundwater	21	1683436	1581	42.36	97.3	0
Chlamydiae	Group 1 (G1)	Anoxychlamydiales	CC-III	GCA_001796255.1	L024522	L022	Chlamydiae bacterium RIFCSPLOWO2_02_FULL_45_22	n/a	MAG	unknown host	Groundwater	30	1575869	1509	44.70	98.2	0
Chlamydiae	Group 1 (G1)	Anoxychlamydiales	CC-III	Köstlbacher et al., 2021 (https://doi.org/10.5281/zenodo.4318714)	3300009703-49	33049	Chlamydiae bacterium 3300009703-49	n/a	MAG	unknown host	Marine water	46	1811397	1709	40.73	99.1	0
Chlamydiae	Group 1 (G1)	Anoxychlamydiales	Anoxychlamydiaceae	GCA_011065265.1	K1000_chlam_1	K101	Anoxychlamydiales bacterium K1000_chlam_1	n/a	MAG	unknown host	Marine sediment	252	1601670	1675	30.85	95.6	0
Chlamydiae	Group 1 (G1)	Anoxychlamydiales	Anoxychlamydiaceae	GCA_011065175.1	K1060_chlam_1	K161	Anoxychlamydiales bacterium K1060_chlam_1	n/a	MAG	unknown host	Marine sediment	120	1588324	1520	29.32	96.5	0
Chlamydiae	Group 1 (G1)	Anoxychlamydiales	Anoxychlamydiaceae	GCA_011065125.1	K1060_chlam_5	K165	Anoxychlamydiales bacterium K1060_chlam_5	n/a	MAG	unknown host	Marine sediment	57	1387185	1345	26.37	98.2	0.9
Chlamydiae	Group 1 (G1)	Anoxychlamydiales	Anoxychlamydiaceae	GCA_011065045.1	K940_chlam_5	K95	Anoxychlamydiales bacterium K940_chlam_5	n/a	MAG	unknown host	Marine sediment	191	1763790	1744	30.16	99.1	0.9
Chlamydiae	Group 1 (G1)	Anoxychlamydiales	Anoxychlamydiaceae	GCA_011064875.1	KR126_chlam_4	KR4	Anoxychlamydiales bacterium KR126_chlam_4	n/a	MAG	unknown host	Marine sediment	107	1581124	1544	29.43	100	0.9
Chlamydiae	Group 1 (G1)	Anoxychlamydiales	Anoxychlamydiaceae	GCA_011064905.1	KR126_chlam_5	KR5	Anoxychlamydiales bacterium KR126_chlam_5	n/a	MAG	unknown host	Marine sediment	264	1570308	1576	30.25	93.8	0.9
Chlamydiae	Group 1 (G1)	Anoxychlamydiales	Anoxychlamydiaceae	GCA_011064865.1	KR126_chlam_6	KR6	Anoxychlamydiales bacterium KR126_chlam_6	n/a	MAG	unknown host	Marine sediment	162	1529380	1553	29.65	93.8	1.9
Chlamydiae	Group 1 (G1)	Anoxychlamydiales	Anoxychlamydiaceae	GCA_001303765.1	SM2339	SM2339	Chlamydiae bacterium SM23_39	n/a	MAG	unknown host	Marine sediment	67	1126604	986	26.23	94.7	0
Chlamydiae	unclassified	unclassified	unclassified	Köstlbacher et al., 2021 (https://doi.org/10.5281/zenodo.4318714)	1070360-7	n/a	Chlamydiae bacterium 1070360-7	n/a	MAG	unknown host	Non-marine saline and alkaline	166	2309065	2311	37.35	100	1.8
Chlamydiae	Group 2 (G2)	Amoebachlamydiales	unclassified	Köstlbacher et al., 2021 (https://doi.org/10.5281/zenodo.4318714)	1039689-34	10334	Chlamydiae bacterium 1039689-34	n/a	MAG	unknown host	Marine water	54	1617102	1343	44.45	96.5	0.9
Chlamydiae	Group 2 (G2)	Amoebachlamydiales	unclassified	GCA_002709385.1	TARWAD	TARWAD	Waddliaceae bacterium SP13	n/a	MAG	unknown host	Marine water	49	3152361	2460	38.48	98.2	0
Chlamydiae	Group 2 (G2)	Amoebachlamydiales	unclassified	GCA_011065065.1	K940_chlam_3	K93	Chlamydiae bacterium K940_chlam_3	n/a	MAG	unknown host	Marine sediment	221	1908994	1742	41.70	96.5	0
Chlamydiae	Group 2 (G2)	Amoebachlamydiales	unclassified	Köstlbacher et al., 2021 (https://doi.org/10.5281/zenodo.4318714)	3300011418-14	33014b	Chlamydiae bacterium 3300011418-14	n/a	MAG	host-associated environment	Fungi	28	1951211	1857	41.18	97.3	0
Chlamydiae	Group 2 (G2)	Amoebachlamydiales	Waddliaceae	GCA_011065005.1	K940_chlam_7	K97	Chlamydiae bacterium K940_chlam_7	n/a	MAG	unknown host	Marine sediment	408	2487075	2116	43.37	95.6	0
Chlamydiae	Group 2 (G2)	Amoebachlamydiales	Waddliaceae	GCA_000092785.1	WADCW	WADCW	Waddlia chondrophila	WSU 86-1044	isolate closed	co-cultured/isolated from host	Mammals	2	2131905	1854	43.74	100	0
Chlamydiae	Group 2 (G2)	Amoebachlamydiales	Criblamydicaceae	GCF_000750955.1	Crib	Crib	Criblamydia sequanensis	CRIB-18	isolate	co-cultured/isolated from host	Protist	24	3059128	2514	38.32	99.1	0
Chlamydiae	Group 2 (G2)	Amoebachlamydiales	Criblamydicaceae	GCF_900000175.1	Estrella	Est	Estrella lausannensis	CRIB 30	isolate	co-cultured/isolated from host	Protist	29	2820195	2235	48.23	99.1	0
Chlamydiae	Group 2 (G2)	Amoebachlamydiales	Parachlamydiaceae	Köstlbacher et al., 2021 (https://doi.org/10.5281/zenodo.4318714)	1041544-29	10429	Chlamydiales bacterium 38-26	n/a	MAG	unknown host	Engineered	3	2850003	2382	38.09	100	0
Chlamydiae	Group 2 (G2)	Amoebachlamydiales	Parachlamydiaceae	Köstlbacher et al., 2021 (https://doi.org/10.5281/zenodo.4318714)	3300009083-135	330135	Chlamydiae bacterium 3300009083-135	n/a	MAG	unknown host	Freshwater	181	2309049	2036	36.01	94.7	0
Chlamydiae	Group 2 (G2)	Amoebachlamydiales	Parachlamydiaceae	Köstlbacher et al., 2021 (https://doi.org/10.5281/zenodo.4318714)	3300009084-136	330136	Chlamydiae bacterium 3300009084-136	n/a	MAG	unknown host	Freshwater	135	2250271	1941	34.86	99.1	0
Chlamydiae	Group 2 (G2)	Amoebachlamydiales	Parachlamydiaceae	Köstlbacher et al., 2021 (https://doi.org/10.5281/zenodo.4318714)	3300009084-150	330150	Chlamydiae bacterium 3300009084-150	n/a	MAG	unknown host	Freshwater	159	1750468	1747	45.72	97.3	0
Chlamydiae	Group 2 (G2)	Amoebachlamydiales	Parachlamydiaceae	Köstlbacher et al., 2021 (https://doi.org/10.5281/zenodo.4318714)	3300009787-37	33037	Chlamydiae bacterium 3300009787-37	n/a	MAG	unknown host	Plant	157	1921128	1642	43.55	95.6	0.9
Chlamydiae	Group 2 (G2)	Amoebachlamydiales	Parachlamydiaceae	Alteio et al., 2020 (https://bitbucket.org/lvalteio/forest_soil_mags_and_sortedmags/src)	3300020740-2_forest	3302f	Chlamydiae bacterium 3300020740-2	n/a	MAG	unknown host	Soil	141	2616754	2264	41.80	94.7	0
Chlamydiae	Group 2 (G2)	Amoebachlamydiales	Parachlamydiaceae	Alteio et al., 2020 (https://bitbucket.org/lvalteio/forest_soil_mags_and_sortedmags/src)	3300020889-1_forest	3301f	Chlamydiae bacterium 3300020889-1	n/a	MAG	unknown host	Soil	118	2128310	1918	41.17	92	0
Chlamydiae	Group 2 (G2)	Amoebachlamydiales	Parachlamydiaceae	JAEMUE000000000	ACE65	ACE65	Neochlamydia sp. ACF65	n/a	isolate	co-cultured/isolated from host	Protist	79	2467520	2424	38.00	99.1	0
Chlamydiae	Group 2 (G2)	Amoebachlamydiales	Parachlamydiaceae	JAEMUB000000000	ACE82	ACE82	Protochlamydia sp. ACF82	n/a	isolate	co-cultured/isolated from host	Protist	45	2331284	2233	34.49	100	0
Chlamydiae	Group 2 (G2)	Amoebachlamydiales	Parachlamydiaceae	GCF_900000175.1	EPS4	EPS4	Neochlamydia sp. EPS4	n/a	isolate	co-cultured/isolated from host	Protist	112	2530677	1882	38.09	100	0
Chlamydiae	Group 2 (G2)	Amoebachlamydiales	Parachlamydiaceae	GCF_011125455.1	HSC3	HSC3	Chlamydiales bacterium STE3	n/a	isolate	co-cultured/isolated from host	Protist	66	2231767	2176	39.17	99.1	0
Chlamydiae	Group 2 (G2)	Amoebachlamydiales	Parachlamydiaceae	GCF_000829755.1	HST3	HST3	Parachlamydiaceae bacterium HS-T3	n/a	isolate	co-cultured/isolated from host	Protist	34	2307885	2025	38.71	99.1	0
Chlamydiae	Group 2 (G2)	Amoebachlamydiales	Parachlamydiaceae	GCF_000253035.1	PARAV	PARAV	Parachlamydia acanthamoebae	UV-7	isolate closed	co-cultured/isolated from host	Protist	1	3072383	2532	39.04	99.1	0
Chlamydiae	Group 2 (G2)	Amoebachlamydiales	Parachlamydiaceae	GCF_000011565.1	PARUW	PARUW	Candidatus Protochlamydia amoebophila	UWE25	isolate closed	co-cultured/isolated from host	Protist	1	2414465	1841	34.72	100	0
Chlamydiae	Group 2 (G2)	Amoebachlamydiales	Parachlamydiaceae	GCF_001545115.1	PROGREC2	PROGREC2	Parachlamydia sp. C2	n/a	isolate	co-cultured/isolated from host	Protist	32	3424182	2766	42.05	100	0
Chlamydiae	Group 2 (G2)	Amoebachlamydiales	Parachlamydiaceae	GCA_002786175.1	PROPHO	PROPHO	Parachlamydia sp. isolate BC.030	n/a	MAG	unknown host	Wastewater	39	3042961	2540	41.53	99.1	0
Chlamydiae	Group 2 (G2)	Amoebachlamydiales	Parachlamydiaceae	GCF_001499655.1	ProNeg	ProNeg	Candidatus Protochlamydia naegleriophila	Knic	isolate closed	co-cultured/isolated from host	Protist	2	3030375	2520	42.44	100	0
Chlamydiae	Group 2 (G2)	Amoebachlamydiales	Parachlamydiaceae	GCA_000756735.1	Rubis	Rubis	Candidatus Rubidus massiliensis	n/a	isolate	co-cultured/isolated from host	Protist	5	2821221	2446	32.64	100	0
Chlamydiae	Group 2 (G2)	Amoebachlamydiales	Parachlamydiaceae	GCF_000813645.1	TUME1	TUME1	Neochlamydia sp. TUME1	n/a	isolate	co-cultured/isolated from host	Protist	254	2546323	1879	38.02	100	0
Chlamydiae	Group 2 (G2)	Chlamydiales	unclassified	GCA_015356765.1	CLASAL	CLASAL	Clavichlamydia salmonicola	ET	isolate	co-cultured/isolated from host	Fish	28	1392990	1105	32.48	98.2	0
Chlamydiae	Group 2 (G2)	Chlamydiales	Sororchlamydiaceae	Köstlbacher et al., 2021 (https://doi.org/10.5281/zenodo.4318714)	3300011418-10	33010b	Chlamydiae bacterium 3300011418-10	n/a	MAG	host-associated environment	Fungi	139	2527301	2339	41.95	100	0
Chlamydiae	Group 2 (G2)	Chlamydiales	Sororchlamydiaceae	GCA_011064985.1	K940_chlam_9	K99	Chlamydiae bacterium K940_chlam_9	n/a	MAG	unknown host	Marine sediment	240	2072634	2062	47.21	99.1	0
Chlamydiae	Group 2 (G2)	Chlamydiales	Chlamydiaceae	GCF_000007605.1	CHLCV	CHLCV	Chlamydophila caviae GPIC	GPIC	isolate closed	co-cultured/isolated from host	Mammal	2	1181356	976	39.19	100	0
Chlamydiae	Group 2 (G2)	Chlamydiales	Chlamydiaceae	GCF_000009945.1	CHLFF	CHLFF	Chlamydia felis	Fe/C-56	isolate closed	co-cultured/isolated from host	Mammal	2	1173791	974	39.34	100	0
Chlamydiae	Group 2 (G2)	Chlamydiales	Chlamydiaceae	GCF_000471025.2	CHLGAL	CHLGAL	Chlamydia gallinacea	08-1274/3	isolate closed	co-cultured/isolated from host	Birds	2	1067202	912	37.90	100	0
Chlamydiae	Group 2 (G2)	Chlamydiales	Chlamydiaceae	GCA_000516655.1	CHL_GCA_000516655	CHL516	Chlamydophila pneumoniae	B21 version 1	isolate	co-cultured/isolated from host	Mammal/Reptile	165	1231521	1190	40.47	100	0
Chlamydiae	Group 2 (G2)	Chlamydiales	Chlamydiaceae	GCF_000175535.1	CHL_GCF_000175535	CHL175	Chlamydia muridarum	MopnTet14	isolate closed	co-cultured/isolated from host	Mammal	1	1088736	919	40.62	100	0
Chlamydiae	Group 2 (G2)	Chlamydiales	Chlamydiaceae	GCF_000298515.2	CHL_GCF_000298515	CHL298	Chlamydophila psittaci	WC	isolate closed	co-cultured/isolated from host	Mammal/Bird	2	1179818	970	39.04	100	0
Chlamydiae	Group 2 (G2)	Chlamydiales	Chlamydiaceae	GCF_000417695.2	CHL_GCF_000417695	CHL417	Chlamydophila ibidis	10_1398_11	isolate	co-cultured/isolated from host	Bird	153	1213046	978	38.45	100	0
Chlamydiae	Group 2 (G2)	Chlamydiales	Chlamydiaceae	GCF_000417735.2	CHL_GCF_000417735	CHL417b	Chlamydophila avium	10_881_SC42	isolate	co-cultured/isolated from host	Bird	6	1051102	912	36.85	100	0
Chlamydiae	Group 2 (G2)	Chlamydiales	Chlamydiaceae	GCF_000441735.1	CHL_GCF_000441735	CHL441	Chlamydia trachomatis	RC-J(s)/122	isolate closed	co-cultured/isolated from host	Mammal	1	1061854	918	41.49	100	0
Chlamydiae	Group 2 (G2)	Chlamydiales	Chlamydiaceae	GCF_000470805.1	CHL_GCF_000470805	CHL470	Chlamydophila pecorum	W73	isolate closed	co-cultured/isolated from host	Mammal	1	1106534	935	41.11	100	0
Chlamydiae	Group 2 (G2)	Chlamydiales	Chlamydiaceae	GCF_000952935.1	CHL_GCF_000952935	CHL952	Chlamydophila abortus	AB7	isolate closed	co-cultured/isolated from host	Mammal	1	1144467	935	39.86	100	0
Chlamydiae	Group 2 (G2)	Chlamydiales	Chlamydiaceae	GCF_001653975.1	CHL_GCF_001653975	CHL165	Chlamydia sp. 2742-308	n/a	isolate closed	co-cultured/isolated from host	Reptile	2	1120737	940	38.50	100	0
Chlamydiae	Group 2 (G2)	Chlamydiales	Chlamydiaceae	GCF_002817655.1	CHL_GCF_002817655	CHL281	Chlamydophila corallus	G3/2742-324	isolate	co-cultured/isolated from host	Reptile	7	1203974	993	39.28	100	0.9
Chlamydiae	Group 2 (G2)	Chlamydiales	Chlamydiaceae	GCF_900149595.1	CHL_GCF_900149595	CHL900	Chlamydia suis	8-29b	isolate closed	co-cultured/isolated from host	Mammal	1	1098010	916	42.21	100	0
Lentisphaerae	Lentisphaeria	UBA1784		GCA_001803205	Out_GCA_001803205	o180	Lentisphaerae bacterium GWF2_38_69	n/a				66	3121694	2750	37.55	94.55	1.58
Lentisphaerae	Lentisphaeria	UBA1784		GCA_002314455	Out_GCA_002314455	o231c	Lentisphaeria bacterium UBA1791	n/a				61	1991733	1680	56.51	91.18	1.35
Lentisphaerae	Lentisphaeria	UBA1784		GCA_002483765	Out_GCA_002483765	o248d	Lentisphaeria bacterium UBA7640	n/a				151	2952272	2462	41.99	93.24	1.69
Lentisphaerae	Lentisphaeria	UBA1784		GCA_002315855	Out_GCA_002315855	o231d	Lentisphaeria bacterium UBA1732	n/a				84	2437410	2017	49.83	90.25	1.35
Lentisphaerae	Lentisphaeria	UBA1784		GCA_002405835	Out_GCA_002405835	o240c	Lentisphaeria bacterium UBA4640	n/a				71	3467831	2889	54.67	93.21	1.35
Kiritimatiellaeota	Kiritimatiellae	RFP12		GCA_002309765	Out_GCA_002309765	o230b	Verrucomicrobia bacterium UBA1200	n/a				67	3673306	2628	57.03	90.54	1.38
Kiritimatiellaeota	Kiritimatiellae	SS1-B-03-39		GCA_002429005	Out_GCA_002429005	o242d	Verrucomicrobia bacterium UBA6056	n/a				118	5778707	4880	54.81	96.11	0.71
Kiritimatiellaeota	Kiritimatiellae	SS1-B-03-39		GCA_002429065	Out_GCA_002429065	o242f	Verrucomicrobia bacterium UBA6053	n/a				50	5686037	4737	54.98	95.44	1.38
Verrucomicrobia	Verrucomicrobiae	Chthoniobacterales		GCA_002298145	Out_GCA_002298145	o229c	Spartobacteria bacterium UBA695	n/a				30	4109976	3496	60.51	92.57	0.68
Verrucomicrobia	Verrucomicrobiae	Chthoniobacterales		GCA_002396485	Out_GCA_002396485	o239	Spartobacteria bacterium UBA5019	n/a				90	2770071	2717	56.16	98.69	0
Verrucomicrobia	Verrucomicrobiae	Chthoniobacterales		GCA_002452515	Out_GCA_002452515	o245	Spartobacteria bacterium UBA6821	n/a				153	2346885	2403	54.02	90.17	1.35
Verrucomicrobia	Verrucomicrobiae	Methylacidiphilales		GCF_000019665	Out_GCF_000019665	o196	Methylacidiphilum infernorum	V4				1	2287145	2107	45.48	98.65	0.34
Verrucomicrobia	Verrucomicrobiae	Methylacidiphilales		GCF_000526255	Out_GCF_000526255	o526	Verrucomicrobia bacterium LP2A	n/a				3	2465519	2231	62.74	98.65	0.68
Verrucomicrobia	Verrucomicrobiae	Opitutales		GCA_002404715	Out_GCA_002404715	o240a	Opitutae bacterium UBA6410	n/a				111	2014324	1726	54.94	93.24	0
Verrucomicrobia	Verrucomicrobiae	Opitutales		GCA_001872735	Out_GCA_001872735	o187	Verrucomicrobia bacterium CG1_02_43_26	n/a				25	1839891	1664	43.36	95.27	0
Verrucomicrobia	Verrucomicrobiae	Opitutales		GCA_002341135	Out_GCA_002341135	o234a	Opitutae bacterium NP117	n/a				223	3712215	3081	50.00	95.23	0.34
Verrucomicrobia	Verrucomicrobiae	Opitutales		GCA_002364975	Out_GCA_002364975	o236d	Opitutae bacterium UBA3151	n/a				170	2645997	2321	42.91	90.62	1.35
Verrucomicrobia	Verrucomicrobiae	Opitutales		GCA_002304445	Out_GCA_002304445	o230a	Opitutae bacterium Tous-C4FEB	n/a				39	3760465	3089	62.76	96.49	0.68
Verrucomicrobia	Verrucomicrobiae	Opitutales		GCA_002344205	Out_GCA_002344205	o234b	Opitutaceae bacterium UBA2377	n/a				51	3460705	3150	65.29	91.2	0.68
Verrucomicrobia	Verrucomicrobiae	Opitutales		GCA_002694885	Out_GCA_002694885	o269	Opitutaceae bacterium EAC85	n/a				165	3684756	3180	51.27	93.92	1.88
Verrucomicrobia	Verrucomicrobiae	Opitutales		GCF_000155695	Out_GCF_000155695	o155	Verrucomicrobiae bacterium DG1235	n/a				6	5775745	4507	54.26	100	1.35
Verrucomicrobia	Verrucomicrobiae	Opitutales		GCF_000242935	Out_GCF_000242935	o242	Opitutaceae bacterium TAV5	n/a				2	7417673	5813	63.45	100	0.23
Verrucomicrobia	Verrucomicrobiae	Opitutales		GCF_000972765	Out_GCF_000972765	o972	Verrucomicrobia bacterium IMCC26134	n/a				1	4001000	2955	61.28	98.63	1.37
Verrucomicrobia	Verrucomicrobiae	Opitutales		GCF_001580045	Out_GCF_001580045	o158	Cephaloticoccus capnophilus	CV41				66	2092503	1600	60.55	97.95	0
Verrucomicrobia	Verrucomicrobiae	Opitutales		GCF_002310495	Out_GCF_002310495	o231	Nibricoccus aquaticus	HZ-65				1	4730447	3758	62.25	99.32	0.68
Verrucomicrobia	Verrucomicrobiae	Opitutales		GCA_002292345	Out_GCA_002292345	o229b	Opitutae bacterium UBA977	n/a				139	2432641	2144	51.81	92.07	0
Verrucomicrobia	Verrucomicrobiae	Opitutales		GCA_002323955	Out_GCA_002323955	o232b	Coraliomargarita sp. NAT145	n/a				97	1748878	1568	43.02	95.75	0
Verrucomicrobia	Verrucomicrobiae	Opitutales		GCA_002479935	Out_GCA_002479935	o247b	Opitutae bacterium UBA7445	n/a				94	1489548	1461	55.10	90.91	0.72
Verrucomicrobia	Verrucomicrobiae	Opitutales		GCF_000025905	Out_GCF_000025905	o259	Coraliomargarita akajimensis	DSM 45221				1	3750771	3044	53.60	99.77	0
Verrucomicrobia	Verrucomicrobiae	Opitutales		GCA_002313355	Out_GCA_002313355	o231b	Opitutae bacterium UBA1977	n/a				160	1943454	1875	46.81	90.54	0
Verrucomicrobia	Verrucomicrobiae	Opitutales		GCA_002346535	Out_GCA_002346535	o234c	Opitutales bacterium UBA2995	n/a				76	3138549	2919	47.43	98.36	1.35
Verrucomicrobia	Verrucomicrobiae	Opitutales		GCA_002376875	Out_GCA_002376875	o237	Opitutae bacterium UBA3534	n/a				12	1846402	1662	46.24	97.14	0.68
Verrucomicrobia	Verrucomicrobiae	Opitutales		GCA_002388665	Out_GCA_002388665	o238b	Opitutae bacterium UBA4506	n/a				95	4029428	3461	54.31	98.42	0
Verrucomicrobia	Verrucomicrobiae	Opitutales		GCA_002470605	Out_GCA_002470605	o247a	Opitutae bacterium UBA7397	n/a				136	2114552	2045	57.93	90.2	0.68
Verrucomicrobia	Verrucomicrobiae	Verrucomicrobiales		GCA_002290545	Out_GCA_002290545	o229a	Akkermansiaceae bacterium UBA956	n/a				34	3258115	2700	52.06	98.92	0.68
Verrucomicrobia	Verrucomicrobiae	Verrucomicrobiales		GCA_002323615	Out_GCA_002323615	o232a	Roseibacillus sp. ARS40	n/a				230	3863479	3228	54.47	97.28	0
Verrucomicrobia	Verrucomicrobiae	Verrucomicrobiales		GCA_002386905	Out_GCA_002386905	o238a	Akkermansiaceae bacterium UBA4581	n/a				57	1647218	1499	38.44	96.22	0.34
Verrucomicrobia	Verrucomicrobiae	Verrucomicrobiales		GCA_002420315	Out_GCA_002420315	o242a	Akkermansiaceae bacterium UBA5688	n/a				269	3749609	3162	48.79	96.42	0.23
Verrucomicrobia	Verrucomicrobiae	Verrucomicrobiales		GCF_000378105	Out_GCF_000378105	o378	Rubritalea marina	DSM 17716				30	3013271	2571	51.56	100	0.68
Verrucomicrobia	Verrucomicrobiae	Verrucomicrobiales		GCF_001688765	Out_GCF_001688765	o168	Akkermansia muciniphila	YL44				1	2745278	2321	55.66	97.96	0
Verrucomicrobia	Verrucomicrobiae	Verrucomicrobiales		GCA_002422425	Out_GCA_002422425	o242b	Akkermansiaceae bacterium UBA6138	n/a				92	4248597	3626	60.28	97.62	0.68
Verrucomicrobia	Verrucomicrobiae	Verrucomicrobiales		GCF_900167535	Out_GCF_900167535	o916	Prosthecobacter debontii	ATCC 700200				56	6292356	4915	56.49	100	1.36
Planctomycetes	Brocadiae	Brocadiales		GCA_001828565	Out_GCA_001828565	o182c	Planctomycetes bacterium RIFCSPLOWO2_02_FULL_50_16	n/a				56	2216128	1949	50.16	93.18	1.14
Planctomycetes	Brocadiae	Brocadiales		GCA_002050325	Out_GCA_002050325	o205	Candidatus Brocadia sp. UTAMX1	n/a				36	3146897	2721	42.28	100	1.65
Planctomycetes	Brocadiae	Brocadiales		GCF_900232105	Out_GCF_900232105	o923	Kuenenia stuttgartiensis	MBR1				1	4406153	3657	41.09	97.8	1.65
Planctomycetes	GCA-002687715	GCA-002687715		GCA_002683135	Out_GCA_002683135	o268	Planctomycetes bacterium CPC9	n/a				209	5071512	3907	62.53	95.83	1.7
Planctomycetes	Phycisphaerae	Phycisphaerales		GCA_002480565	Out_GCA_002480565	o248c	Phycisphaerales bacterium UBA7800	n/a				94	6007192	4742	50.01	95.25	0
Planctomycetes	Phycisphaerae	Phycisphaerales		GCF_000284115	Out_GCF_000284115	o284	Phycisphaera mikurensis	NBRC 102666				2	3884382	3045	73.22	95.45	0
Planctomycetes	Phycisphaerae	Phycisphaerales		GCA_002364005	Out_GCA_002364005	o236a	Phycisphaerales bacterium UBA3190	n/a				39	3403786	2933	61.71	91.48	1.14
Planctomycetes	Phycisphaerae	Phycisphaerales		GCA_002364485	Out_GCA_002364485	o236b	Phycisphaerales bacterium UBA3160	n/a				70	2556763	2246	62.87	97.35	1.14
Planctomycetes	Phycisphaerae	Phycisphaerales		GCA_002364555	Out_GCA_002364555	o236c	Phycisphaerales bacterium UBA3158	n/a				178	2593268	2357	57.41	96.73	0.57
Planctomycetes	Phycisphaerae	Phycisphaerales		GCA_002418285	Out_GCA_002418285	o241	Phycisphaerales bacterium UBA5793	n/a				73	4836209	4187	61.90	96.59	0
Planctomycetes	Phycisphaerae	Phycisphaerales		GCA_002429045	Out_GCA_002429045	o242e	Phycisphaerales bacterium UBA6054	n/a				165	2992731	2695	67.59	94.18	0.57
Planctomycetes	Phycisphaerae	Phycisphaerales		GCA_002480345	Out_GCA_002480345	o248a	Phycisphaerales bacterium UBA7812	n/a				180	3850783	3272	67.85	91.43	0
Planctomycetes	Phycisphaerae	Phycisphaerales		GCA_002705085	Out_GCA_002705085	o279b	Phycisphaerae bacterium NAT18	n/a				53	1975315	1724	57.74	90.81	1.14
Planctomycetes	Phycisphaerae	Phycisphaerales		GCA_002709755	Out_GCA_002709755	o270c	Phycisphaerae bacterium SP135	n/a				59	2624986	2160	59.93	94.32	0.57
Planctomycetes	Phycisphaerae	Phycisphaerales		GCA_002711415	Out_GCA_002711415	o271a	Phycisphaerae bacterium SP110	n/a				45	2804671	2445	60.99	96.59	0.57
Planctomycetes	Phycisphaerae	SG8-4		GCA_001603075	Out_GCA_001603075	o160	Phycisphaerales bacterium Planc_01	n/a				162	5652140	4516	62.78	100	1.14
Planctomycetes	Phycisphaerae	SG8-4		GCA_001824555	Out_GCA_001824555	o182a	Planctomycetes bacterium GWC2_45_44	n/a				180	2933995	2469	44.92	92.61	0.57
Planctomycetes	Phycisphaerae	SG8-4		GCA_001825665	Out_GCA_001825665	o182b	Planctomycetes bacterium GWF2_41_51	n/a				138	4827106	3949	41.04	97.73	1.14
Planctomycetes	Phycisphaerae	SG8-4		GCA_001999965	Out_GCA_001999965	o199	Limihaloglobus sulfuriphilus	SM-Chi-D1				1	3868357	2931	47.04	97.73	1.14
Planctomycetes	Phycisphaerae	SG8-4		GCF_002117005	Out_GCF_002117005	o211	Sedimentisphaera salicampi	ST-PulAB-D4				1	3192293	2308	46.31	98.86	1.14
Planctomycetes	Planctomycetes	Isosphaerales		GCF_000186345	Out_GCF_000186345	o186	Isosphaera pallida	ATCC 43644				2	5529304	3892	62.49	98.45	0
Planctomycetes	Planctomycetes	Pirellulales		GCA_002348315	Out_GCA_002348315	o234d	Planctomycetaceae bacterium UBA2972	n/a				253	4362043	3432	49.07	95.87	0.11
Planctomycetes	Planctomycetes	Pirellulales		GCA_002422955	Out_GCA_002422955	o242c	Planctomycetaceae bacterium UBA6172	n/a				347	5196061	4089	62.43	94.42	0
Planctomycetes	Planctomycetes	Pirellulales		GCA_002714565	Out_GCA_002714565	o271b	Rhodopirellula sp. SAT12	n/a				119	4537602	3310	48.43	94.64	1.18
Planctomycetes	Planctomycetes	Pirellulales		GCA_002726245	Out_GCA_002726245	o272c	Planctomycetaceae bacterium NP86	n/a				356	7610323	5885	57.15	91.7	1.18
Planctomycetes	Planctomycetes	Pirellulales		GCF_000025185	Out_GCF_000025185	o251	Pirellula staleyi	DSM 6068				1	6196199	4461	57.46	98.78	0
Planctomycetes	Planctomycetes	Pirellulales		GCF_000153105	Out_GCF_000153105	o153	Blastopirellula marina	DSM 3645				3	6663851	5162	57.04	98.78	1.34
Planctomycetes	Planctomycetes	Pirellulales		GCF_000330745	Out_GCF_000330745	o339	Rhodopirellula baltica	SWK14				189	7488930	5958	55.36	99.93	0
Planctomycetes	Planctomycetes	Pirellulales		GCF_001642875	Out_GCF_001642875	o164a	Mariniblastus fucicola	FC18				57	6529821	5074	53.41	98.75	0.11
Planctomycetes	Planctomycetes	Pirellulales		GCF_001642915	Out_GCF_001642915	o164b	Roseimaritima ulvae	DSM 25454				103	8119320	5636	59.13	98.75	0
Planctomycetes	Planctomycetes	Pirellulales		GCF_001642955	Out_GCF_001642955	o164c	Rubripirellula obstinata	CECT 8602				307	6578705	4998	54.11	99.93	1.18
Planctomycetes	Planctomycetes	Pirellulales		GCF_002289565	Out_GCF_002289565	o228	Rhodopirellula sp. SM50	n/a				146	9795212	6381	58.96	99.93	0
Planctomycetes	Planctomycetes	Pirellulales		GCA_003444075 (UBA9264)	Out_UBA9264	UBA	Planctomycetaceae bacterium	RS398				553	7829438	6321	56.56	97.06	1.25
Planctomycetes	Planctomycetes	Pirellulales		GCF_002277955	Out_GCF_002277955	o227	Thermogutta terrifontis	R1				1	4810751	3458	57.34	96.55	0
Planctomycetes	Planctomycetes	Pirellulales		GCA_002405515	Out_GCA_002405515	o240b	Planctomycetaceae bacterium UBA4655	n/a				320	3844742	3364	68.04	90.08	0
Planctomycetes	Planctomycetes	Pirellulales		GCA_002480485	Out_GCA_002480485	o248b	Planctomycetaceae bacterium UBA7805	n/a				168	3325188	2820	51.66	96.48	0
Planctomycetes	Planctomycetes	Planctomycetales		GCA_002359185	Out_GCA_002359185	o235	Planctomycetaceae bacterium UBA2671	n/a				127	6652450	5195	48.68	95.56	0
Planctomycetes	Planctomycetes	Planctomycetales		GCA_002724985	Out_GCA_002724985	o272a	Gimesia sp. NP99	n/a				245	8403301	6423	52.81	97.22	1.11
Planctomycetes	Planctomycetes	Planctomycetales		GCA_002726205	Out_GCA_002726205	o272b	Planctomycetaceae bacterium NP87	n/a				76	4864823	3634	62.50	93.69	1.11
Planctomycetes	Planctomycetes	Planctomycetales		GCF_000092105	Out_GCF_000092105	o921	Planctopirus limnophila	DSM 3776				2	5460085	4294	53.68	99.93	1.12
Planctomycetes	Planctomycetes	Planctomycetales		GCF_001983935	Out_GCF_001983935	o198	Fuerstia marisgermanicae	NH11				1	8920478	6394	55.90	96.6	1.11
Planctomycetes	Planctomycetes	Planctomycetales		GCF_900113665	Out_GCF_900113665	o911	Planctomicrobium piriforme	DSM 26348				41	6317004	5046	58.76	97.78	1.11
Planctomycetes	UBA1135	UBA1135		GCA_002500505	Out_GCA_002500505	o250	Planctomycetes bacterium UBA7888	n/a				67	2322388	2000	51.71	94.89	1.08
Planctomycetes	UBA1135	UBA1135		GCA_002705055	Out_GCA_002705055	o270a	Planctomycetes bacterium NAT19	n/a				64	3853292	3151	66.94	95.16	1.08
Planctomycetes	UBA1135	UBA1135		GCA_002746235	Out_GCA_002746235	o274a	Planctomycetes bacterium NORP40	n/a				26	3164620	2587	54.26	95.96	1.08
Planctomycetes	UBA1135	UBA2386		GCA_002748355	Out_GCA_002748355	o174b	Planctomycetes bacterium DOLJORAL78_63_9	n/a				71	3948890	3043	62.75	91.4	0
Planctomycetes	UBA8108	UBA1146		GCA_002311345	Out_GCA_002311345	o231a	Planctomycetes bacterium UBA1146	n/a				47	2976080	2426	57.26	94.52	0

## Sheet: Data S3 Marker gene selection
	Data S3: Selection of single-copy marker genes and sequence refinement based on individual trees.
	Single-copy marker gene NOG information				Round one tree refinement					Round two tree refinement						Discordance filtering
					Trimmed alignment length	Sequences removed based on round one trees			Keep	Re-run	Trimmed alignment length	Sequences removed based on round wo trees			Keep
	NOG	NOG category	NOG description	Final marker gene		Duplicate	Partial	HGT/contamination/paralog				Duplicate	Partial	HGT/contamination/paralog		Score	Keep
	COG0049	J	Ribosomal protein S7	yes	152				yes	no					yes	2.83191	yes
	COG0051	J	Ribosomal protein S10	yes	100				yes	no					yes	3.15345	yes
	COG0080	J	Ribosomal protein L11	yes	137				yes	no					yes	2.34163	yes
	COG0081	J	Ribosomal protein L1	yes	209				yes	no					yes	2.26932	yes
	COG0087	J	Ribosomal protein L3	yes	178				yes	no					yes	2.22937	yes
	COG0088	J	Ribosomal protein L4	yes	156				yes	no					yes	2.25312	yes
	COG0089	J	Ribosomal protein L23	yes	77				yes	no					yes	3.03278	yes
	COG0093	J	Ribosomal protein L14	yes	120				yes	no					yes	2.90968	yes
	COG0096	J	Ribosomal protein S8	yes	112				yes	no					yes	2.31293	yes
	COG0097	J	Ribosomal protein L6P/L9E	yes	150				yes	no					yes	1.99653	yes
	COG0098	J	Ribosomal protein S5	yes	148				yes	no					yes	2.16256	yes
	COG0100	J	Ribosomal protein S11	yes	121				yes	no					yes	2.81392	yes
	COG0102	J	Ribosomal protein L13	yes	125				yes	no					yes	2.90679	yes
	COG0103	J	Ribosomal protein S9	yes	104				yes	no					yes	2.92555	yes
	COG0197	J	Ribosomal protein L16/L10AE	yes	131				yes	no					yes	2.62722	yes
	COG0200	J	Ribosomal protein L15	yes	126				yes	no					yes	2.23001	yes
	COG0216	J	Protein chain release factor A	yes	307				yes	no					yes	2.11244	yes
	COG0222	J	Ribosomal protein L7/L12	yes	113				yes	no					yes	2.62135	yes
	COG0228	J	Ribosomal protein S16	yes	74				yes	no					yes	3.02293	yes
	COG0233	J	Ribosome recycling factor	yes	180				yes	no					yes	1.9969	yes
	COG0237	H	Dephospho-CoA kinase	yes	115				yes	no					yes	2.97272	yes
	COG0244	J	Ribosomal protein L10	yes	131				yes	no					yes	2.26541	yes
	COG0250	K	Transcription antitermination factor NusG	yes	154				yes	no					yes	2.12451	yes
	COG0256	J	Ribosomal protein L18	yes	109				yes	no					yes	2.61949	yes
	COG0261	J	Ribosomal protein L21	yes	90				yes	no					yes	2.34384	yes
	COG0335	J	Ribosomal protein L19	yes	101				yes	no					yes	2.88001	yes
	COG0336	J	tRNA G37 N-methylase TrmD	yes	201				yes	no					yes	2.44895	yes
	COG0353	L	Recombinational DNA repair protein RecR	yes	166				yes	no					yes	2.98324	yes
	COG0468	L	RecA/RadA recombinase	yes	311				yes	no					yes	2.11537	yes
	COG0592	L	DNA polymerase III sliding clamp (beta) subunit, PCNA homolog	yes	271				yes	no					yes	1.84459	yes
	COG0632	L	Holliday junction resolvasome RuvABC DNA-binding subunit	yes	124				yes	no					yes	2.98795	yes
	COG0799	J	Ribosomal silencing factor RsfS, regulates association of 30S and 50S subunits	yes	87				yes	no					yes	3.13886	yes
	COG0817	L	Holliday junction resolvasome RuvABC endonuclease subunit	yes	126				yes	no					yes	2.95898	yes
	COG0825	I	Acetyl-CoA carboxylase alpha subunit	yes	289				yes	no					yes	1.87393	yes
	COG1825	J	Ribosomal protein L25 (general stress protein Ctc)	yes	113				yes	no					yes	2.75738	yes
	COG0016	J	Phenylalanyl-tRNA synthetase alpha subunit	yes	258		Out_GCA_002341135|DDNM01000089.1_20	Out_GCF_900113665_WP_092047205.1	yes	yes	267				yes	2.32286	yes
	COG0048	J	Ribosomal protein S12	yes	121		Out_GCA_002705085|MAW42187.1		yes	yes	121				yes	3.15937	yes
	COG0064	J	Asp-tRNAAsn/Glu-tRNAGln amidotransferase B subunit	yes	417		1159587-4_forest|Ga0210389_10027952_1 1159587-4_forest|Ga0210389_10027952_1		yes	yes	420		Out_GCA_002480485_DLCF01000068.1_1		yes	2.00782	yes
	COG0090	J	Ribosomal protein L2	yes	257		Out_GCA_002313355|DCBD01000097.1_1		yes	yes	258				yes	2.2473	yes
	COG0091	J	Ribosomal protein L22	yes	102	Out_GCF_001642875|WP_075086377.1 Out_GCF_001642875|			yes	yes	100				yes	3.08491	yes
	COG0092	J	Ribosomal protein S3	yes	196	H124911|Ga0155580_16023 H124911|Ga0155580_1631	Out_GCA_002711415|MBC22393.1 Out_GCA_002341135|DDNM01000041.1_1		yes	yes	194				yes	1.96856	yes
	COG0094	J	Ribosomal protein L5	yes	177			Out_GCA_002309765|DBXY01000037.1_19	yes	yes	177				yes	2.08003	yes
	COG0149	G	Triosephosphate isomerase	yes	206	Out_GCA_002452515|DKEN01000142.1_6 Out_GCA_002452515|DKEN01000021.1_5 Out_GCA_002404715|DHKG01000018.1_1 Out_GCA_002404715|DHKG01000018.1_2		3300020889-1_forest|3300020889.a:Ga0207113_1064_21 HST3|TU23_RS02220 Out_GCF_000242935|WP_009508661.1 Out_GCA_002346535|DDZZ01000069.1_17	yes	yes	208				yes	3.23128	yes
	COG0194	F	Guanylate kinase	yes	146			Out_GCA_001603075|LVBB01000153.1_33 Out_GCF_002117005|WP_085754624.1	yes	yes	149				yes	3.23606	yes
	COG0195	K	Transcription antitermination factor NusA, contains S1 and KH domains	yes	307		Out_GCA_002724985|MBN69781.1		yes	yes	313				yes	1.83621	yes
	COG0201	U	Preprotein translocase subunit SecY	yes	380		K940_chlam_5|K940chlam5_01748 K1060_chlam_1|K1060chlam1_00850 Out_GCA_002694885|MAM91524.1		yes	yes	385				yes	1.91229	yes
	COG0203	J	Ribosomal protein L17	yes	107	Out_UBA9264|UBA9264_UBA9264_contig_5068_1 Out_UBA9264|UBA9264_UBA9264_contig_71184_3	K940_chlam_5|K940chlam5_01744		yes	yes	107				yes	2.50162	yes
	COG0264	J	Translation elongation factor EF-Ts	yes	225		Out_GCA_002386905|		yes	yes	221				yes	2.6523	yes
	COG0290	J	Translation initiation factor IF-3	yes	159		1159587-4_forest|Ga0210389_10056117_1 KR126_chlam_4|KR126chlam4_01529		yes	yes	150				yes	2.29218	yes
	COG0292	J	Ribosomal protein L20	yes	119			Out_GCA_002748355_PIE24203.1	yes	yes	119				yes	2.52571	yes
	COG0323	L	DNA mismatch repair ATPase MutL	yes	330	Out_GCA_001603075_LVBB01000036.1_23 Out_GCA_001603075_LVBB01000066.1_1 Out_GCA_002429005_DIYK01000054.1_1 Out_GCA_002429005_DIYK01000054.1_1			yes	yes	346				yes	2.10784	yes
	COG0342	U	Preprotein translocase subunit SecD	yes	521	3300009083-135_FEPLNKGK_00654 3300009083-135_FEPLNKGK_00655 Out_GCA_002422955|DITY01000012.1_1 Out_GCA_002422955|DITY01000323.1_2 Out_GCA_002724985|MBN68012.1 Out_GCA_002724985|MBN68988.1	KR126_chlam_5|KR126chlam5_00776 Out_GCA_002323615|DCQX01000133.1_1		yes	yes	535				yes	2.30866	yes
	COG0445	J	tRNA U34 5-carboxymethylaminomethyl modifying enzyme MnmG/GidA	yes	500	3300011418-10|GGIABPDN_00674 3300011418-10|GGIABPDN_01959	3300006056-139|LLNDBGHI_00429 KR126_chlam_5|KR126chlam5_01527 Out_UBA9264|UBA9264_UBA9264_contig_6126_1		yes	yes	505				yes	1.94488	yes
	COG0522	J	Ribosomal protein S4 or related protein	yes	160	Out_GCA_002452515|DKEN01000002.1_8 Out_GCA_002452515|DKEN01000109.1_4		Out_GCA_001803205_OGV19899.1	yes	yes	152				yes	2.4561	yes
	COG0525	J	Valyl-tRNA synthetase	yes	676	Out_GCA_002422425|DIVG01000025.1_12 Out_GCA_002422425|DIVG01000011.1_9 Out_GCA_002314455|DCFZ01000061.1_2 Out_GCA_002314455|DCFZ01000061.1_1	K940_chlam_6|K940chlam6_01271 Out_GCA_002405515|DHLZ01000221.1_1	Out_GCA_002386905_DGKB01000019.1_8	yes	yes	699				yes	1.92114	yes
	COG0532	J	Translation initiation factor IF-2, a GTPase	yes	539	H124911_Ga0155580_1438 H124911_Ga0155580_1438 H124911_Ga0155580_1439	Out_GCA_002313355|DCBD01000021.1_7		yes	yes	537				yes	2.25152	yes
	COG0536	DL	GTPase involved in cell partioning and DNA repair	yes	291		CHL_GCA_000516655|ETR80465.1 Out_GCA_002420315|DIHU01000074.1_5		yes	yes	291				yes	1.91993	yes
	COG0541	U	Signal recognition particle GTPase	yes	384	KR126_chlam_6|KR126chlam6_00782 KR126_chlam_6|KR126chlam6_00032	K940_chlam_6|K940chlam6_00582		yes	yes	384				yes	2.24244	yes
	COG0544	O	FKBP-type peptidyl-prolyl cis-trans isomerase (trigger factor)	yes	142		K940_chlam_6|K940chlam6_01520	Out_GCA_002364485|DEYK01000008.1_4 Out_GCA_002709755|MBB47449.1	yes	yes	145				yes	2.35242	yes
	COG0552	U	Signal recognition particle GTPase	yes	239	3300020970-2_forest|3300020970.a:Ga0206972_1096_12 3300020970-2_forest|3300020970.a:Ga0206972_1096_14	1159587-4_forest|Ga0210389_10007926_8 K1000_chlam_1|K1000chlam1_00335		yes	yes	244				yes	2.54583	yes
	COG0556	L	Excinuclease UvrABC helicase subunit UvrB	yes	593	KR126_chlam_1|KR126chlam1_00484 KR126_chlam_1|KR126chlam1_00486 Out_GCA_002422425|DIVG01000006.1_1 Out_GCA_002422425|DIVG01000047.1_1	K1060_chlam_1|K1060chlam1_01187 Out_GCA_002422955|DITY01000220.1_1 Out_GCA_002364555|DEYM01000163.1_4		yes	yes	593				yes	2.32675	yes
	COG0571	K	dsRNA-specific ribonuclease	yes	154	1070360-7|MNAFDIOF_00563 1070360-7|MNAFDIOF_00387	K1060_chlam_1|K1060chlam1_00399		yes	yes	155				yes	3.01179	yes
	COG0575	I	CDP-diglyceride synthetase	yes	200		K1060_chlam_1|K1060chlam1_01425	Rubis_BN1013_00033	yes	yes	194			Rubis_BN1013|00033	yes	1.95152	yes
	COG0576	O	Molecular chaperone GrpE (heat shock protein)	yes	112			Out_GCF_900232105_WP_099324978.1	yes	yes	110				yes	2.52465	yes
	COG0691	O	tmRNA-binding protein	yes	132		KR126_chlam_5|KR126chlam5_01145		yes	yes	128				yes	2.77944	yes
	COG0706	M	Membrane protein insertase Oxa1/YidC/SpoIIIJ, required for the localization of integral membrane proteins	yes	277		K1060_chlam_1|K1060chlam1_01543 K1000_chlam_1|K1000chlam1_00700	Out_GCA_002726245_MBP90633.1	yes	yes	265	CHL_GCA_000516655_ETR80190.1 CHL_GCA_000516655_ETR80191.1			yes	2.02864	yes
	COG0777	I	Acetyl-CoA carboxylase beta subunit	yes	252	Out_GCA_002422955|DITY01000010.1_49 Out_GCA_002422955|DITY01000010.1_48		Out_GCA_002309765_DBXY01000037.1_88	yes	yes	258				yes	2.02773	yes
	COG1137	M	ABC-type lipopolysaccharide export system, ATPase component	yes	235	Out_GCA_002683135|MAB90130.1 Out_GCA_002683135|MAB89606.1	Out_GCA_002364555|DEYM01000101.1_24		yes	yes	238				yes	2.10301	yes
	COG1160	R	Predicted GTPases	yes	339		L024912|Ga0156036_1484		yes	yes	335				yes	2.40283	yes
	COG1185	J	Polyribonucleotide nucleotidyltransferase (polynucleotide phosphorylase)	yes	604	KR126_chlam_3|KR126chlam3_00391 KR126_chlam_3|KR126chlam3_01176 Out_GCA_002683135|MAB89724.1 Out_GCA_002683135|MAB88406.1	Out_GCA_002480485|DLCF01000078.1_1		yes	yes	616				yes	1.96043	yes
	COG1198	L	Primosomal protein N' (replication factor Y) - superfamily II helicase	yes	537	K940_chlam_6|K940chlam6_01361 K940_chlam_6|K940chlam6_01663 Out_UBA9264|UBA9264_UBA9264_contig_23883_14 Out_UBA9264|UBA9264_UBA9264_contig_112757_1	Out_GCA_002452515|DKEN01000096.1_16		yes	yes	535				yes	2.03153	yes
	COG1530	J	Ribonuclease G or E	yes	410		K1000_chlam_1|K1000chlam1_01385		yes	yes	407				yes	2.17579	yes
	COG1663	M	Tetraacyldisaccharide-1-P 4'-kinase	yes	199	K940_chlam_6|K940chlam6_01253 K940_chlam_6|K940chlam6_01399			yes	yes	200				yes	2.9033	yes
	COG2262	J	50S ribosomal subunit-associated GTPase HflX	yes	325	Out_GCA_002748355_PIE25672.1 Out_GCA_002748355_PIE23739.1			yes	yes	320				yes	1.88684	yes
	COG0185	J	Ribosomal protein S19	no	84			Out_GCA_002311345_DCAA01000015.1_49	yes	yes	83				yes	3.59554	no
	COG0099	J	Ribosomal protein S13	no	120				yes	no					yes	3.45348	no
	COG0184	J	Ribosomal protein S15P/S13E	no	88				yes	no					yes	4.03523	no
	COG0359	J	Ribosomal protein L9	no	113				yes	no					yes	3.36535	no
	COG0858	J	Ribosome-binding factor A	no	91				yes	no					yes	3.75061	no
	COG0193	J	Peptidyl-tRNA hydrolase	no	110			Out_GCA_002748355_PIE23437.1	yes	yes	111				no		n/a
	COG0012	J	Ribosome-binding ATPase YchF, GTP1/OBG family	no	338				no	n/a					n/a		n/a
	COG0013	J	Alanyl-tRNA synthetase	no	644				no	n/a					n/a		n/a
	COG0018	J	Arginyl-tRNA synthetase	no	448				no	n/a					n/a		n/a
	COG0020	I	Undecaprenyl pyrophosphate synthase	no	194				no	n/a					n/a		n/a
	COG0030	J	16S rRNA A1518 and A1519 N6-dimethyltransferase RsmA/KsgA/DIM1 (may also have DNA glycosylase/AP lyase activity)	no	182				no	n/a					n/a		n/a
	COG0036	G	Pentose-5-phosphate-3-epimerase	no	179				no	n/a					n/a		n/a
	COG0050	J	Translation elongation factor EF-Tu, a GTPase	no	384				no	n/a					n/a		n/a
	COG0060	J	Isoleucyl-tRNA synthetase	no	673				no	n/a					n/a		n/a
	COG0124	J	Histidyl-tRNA synthetase	no	261				no	n/a					n/a		n/a
	COG0125	F	Thymidylate kinase	no	141				no	n/a					n/a		n/a
	COG0126	G	3-phosphoglycerate kinase	no	344				no	n/a					n/a		n/a
	COG0148	G	Enolase	no	396				no	n/a					n/a		n/a
	COG0162	J	Tyrosyl-tRNA synthetase	no	307				no	n/a					n/a		n/a
	COG0166	G	Glucose-6-phosphate isomerase	no	365				no	n/a					n/a		n/a
	COG0172	J	Seryl-tRNA synthetase	no	360				no	n/a					n/a		n/a
	COG0177	L	Endonuclease III	no	176				no	n/a					n/a		n/a
	COG0180	J	Tryptophanyl-tRNA synthetase	no	294				no	n/a					n/a		n/a
	COG0186	J	Ribosomal protein S17	no	76				no	n/a					n/a		n/a
	COG0190	H	5,10-methylene-tetrahydrofolate dehydrogenase/Methenyl tetrahydrofolate cyclohydrolase	no	253				no	n/a					n/a		n/a
	COG0199	J	Ribosomal protein S14	no	62				no	n/a					n/a		n/a
	COG0215	J	Cysteinyl-tRNA synthetase	no	387				no	n/a					n/a		n/a
	COG0217	KJ	Transcriptional and/or translational regulatory protein YebC/TACO1	no	196				no	n/a					n/a		n/a
	COG0254	J	Ribosomal protein L31	no	63				no	n/a					n/a		n/a
	COG0272	L	NAD-dependent DNA ligase	no	499				no	n/a					n/a		n/a
	COG0283	F	Cytidylate kinase	no	155				no	n/a					n/a		n/a
	COG0319	J	ssRNA-specific RNase YbeY, 16S rRNA maturation enzyme	no	79				no	n/a					n/a		n/a
	COG0361	J	Translation initiation factor IF-1	no	67				no	n/a					n/a		n/a
	COG0442	J	Prolyl-tRNA synthetase	no	336				no	n/a					n/a		n/a
	COG0495	J	Leucyl-tRNA synthetase	no	713				no	n/a					n/a		n/a
	COG0504	F	CTP synthase (UTP-ammonia lyase)	no	495				no	n/a					n/a		n/a
	COG0742	J	16S rRNA G966 N2-methylase RsmD	no	103				no	n/a					n/a		n/a
	COG0774	M	UDP-3-O-acyl-N-acetylglucosamine deacetylase	no	241				no	n/a					n/a		n/a
	COG0802	J	tRNA A37 threonylcarbamoyladenosine biosynthesis protein TsaE	no	68				no	n/a					n/a		n/a
	COG1197	LK	Transcription-repair coupling factor (superfamily II helicase)	no	708				no	n/a					n/a		n/a
	COG2255	L	Holliday junction resolvasome RuvABC, ATP-dependent DNA helicase subunit	no	294				no	n/a					n/a		n/a
	COG2877	M	3-deoxy-D-manno-octulosonic acid (KDO) 8-phosphate synthase	no	245				no	n/a					n/a		n/a

## Sheet: Data S4a 184 taxa alignment
Data S4a: Stepwise removal of compositionally biased sites from the 184 taxa concatenated marker gene alignment.
Alignment number	0	1	2	3	4	5	6	7	8	9	10	11	12	13	14	15	16	17	18	19	20	21	22	23	24	25	26	27	28	29	30	31	32	33	34	35	36	37	38	39	40	41	42	43	44	45	46	47	48
Alignment length (amino acids)	16512	16347	16184	16023	15863	15705	15548	15393	15240	15088	14938	14789	14642	14496	14352	14209	14067	13927	13788	13651	13515	13380	13247	13115	12984	12855	12727	12600	12474	12350	12227	12105	11984	11865	11747	11630	11514	11399	11286	11174	11063	10953	10844	10736	10629	10523	10418	10314	10211
Percentage of alignment removed	0	0.999273	1.98643	2.96148	3.93047	4.88735	5.83818	6.77689	7.70349	8.62403	9.53246	10.4348	11.3251	12.2093	13.0814	13.9474	14.8074	15.6553	16.4971	17.3268	18.1504	18.968	19.7735	20.5729	21.3663	22.1475	22.9227	23.6919	24.4549	25.2059	25.9508	26.6897	27.4225	28.1432	28.8578	29.5664	30.2689	30.9654	31.6497	32.328	33.0002	33.6664	34.3266	34.9806	35.6286	36.2706	36.9065	37.5363	38.1601
Number of taxa with significant chi2test scores	175	173	169	164	160	158	153	148	140	135	132	123	116	105	94	87	79	74	66	61	57	55	53	50	48	44	42	38	35	29	26	24	24	22	21	21	19	17	12	11	11	10	9	9	8	7	7	4	4
1021942-13	23.54	21.98	22.61	22.04	20.54	21.57	21.44	22.07	20.76	21.07	20.44	19.17	19.25	18.41	18.86	19.13	19.13	19.01	16.95	17.63	17.75	16.51	16.84	15.53	14.33	14.67	12.52	13.89	13.12	12.69	13.12	12.25	12.26	11.57	12.71	14.78	12.07	11.89	11.99	11.63	10.94	11.42	11.38	9.69	10.17	9.53	8.27	8.52	7.78
1021942-14	38.82	36.89	31.73	29.98	28.17	26.78	25.76	24.98	23.2	22.58	22.08	21.29	21.59	20.41	18.86	18.72	18.03	17.52	16.2	15.73	15.32	13.74	14.51	13.42	12.35	12.1	12.05	12.75	11.87	11.69	11.98	10.15	9.84	7.36	8.36	9.12	8.65	7.18	7.55	6.84	6.36	6.19	8.24	4.92	6.15	5.61	5.67	5.14	5.67
1039689-34	109.82	105.08	97.76	92.15	85.39	80	75.28	71.32	67.36	62.89	59.62	58.59	56.26	54.25	51.94	50.69	50.1	47.97	44.67	42.83	39.35	38.65	34.47	35.56	33.96	31.63	33.52	27.95	27.49	26.43	25.93	26.55	24.5	23.82	21.77	21.62	21.91	20.36	18.12	17.3	15.62	14.59	15.78	14.69	14.97	13.77	14.33	11.85	14.72
1041544-29	65.93	62.75	54.98	46.53	38.23	31.93	29.38	23.72	20.88	18.18	15.24	13.47	12.67	11.35	11.91	10.05	9.43	8.04	7.05	7.3	7.46	6.46	6.11	5.84	5.94	5.19	6.92	4.92	5.47	4.93	4.57	3.97	4.66	4.16	4.68	6.12	3.85	3.3	3.32	3.03	3.29	2.78	7.03	2.59	4.37	3.27	3.27	2.88	3.58
1045192-5	96.46	90.57	85.05	78.83	73.19	68.28	62.35	56.34	52.36	49.38	45.1	40.58	37.22	35.9	33.65	30.1	28.06	24.81	23.36	23.48	22.61	21.65	19.6	18.72	16.75	15.61	15.51	14.53	12.74	12.15	11.53	11.14	9.91	9.01	9.41	9.39	8.13	7.82	6.62	6.92	5.92	6.76	5.7	7.9	6.24	6.62	6.4	6.15	5.35
1045240-7	208.99	204.36	199.19	196.71	195.7	186.88	181.16	177.62	168.13	164.95	161.26	151.87	148.41	138.56	133	125.86	118.33	111.28	105.99	99.93	95.74	89.56	85.5	79.73	74.8	73.4	69.14	68.82	65.29	61.46	54.64	51.44	46.26	44.59	44.55	43.79	42.31	39.18	35.33	34.17	33.21	29.87	26.89	30.39	29.68	29.35	28.3	25	25.83
1049244-12	207.38	201.36	187.12	171.8	159.18	148.88	134.9	122.51	110.09	105.78	96.52	90.42	84.38	80.82	73.59	69.56	67.17	61.63	57.98	55.26	50.76	48.17	44.69	43.14	38.78	35.36	34.69	31.6	31.76	29.99	28.12	25.52	24.79	24.78	20.42	23.88	20.52	21.48	20.73	19.02	19.13	16.54	17.74	17.28	17.09	16.37	15.63	14.39	14.19
1063924-70	56.08	52.29	43.48	38.05	34.25	31.1	29.26	25.19	24.59	22.99	22.04	21.41	21.22	19.5	19.45	19.86	18.63	18.64	19.6	20.13	19.75	17.71	18.18	17.82	16.55	15.21	16.42	14.86	15.72	14.9	15.09	14.71	13.56	12.25	14.29	11.98	13.05	12.1	11.79	10.2	10.49	9.67	12.74	10.56	11.99	11.29	10.18	9.27	9.69
1064120-29	31.33	28.42	23.92	19.64	18.07	16	14.34	14.11	13.39	13.52	12.31	10.21	9.08	7.61	8.15	7.25	6.82	6.57	6.65	6.29	6.32	5.09	6.84	5.93	5.35	4.78	4.91	4.79	4.23	4.14	5.06	3.9	3.73	4.08	3.68	5.23	3.06	2.71	2.4	2.38	2.05	2.17	4.07	2.17	3.55	2.8	2.24	2.59	2.39
1070360-7	183.77	180.02	164.12	151.34	141.45	127.11	118.14	107.21	98.19	90.82	85.73	81.26	75.42	72.7	66.98	63.87	58.72	53.87	52.15	46.42	43.54	41.46	38.68	36.99	33.67	34.71	30.55	28.7	25.43	25.11	23.01	22.86	19.59	19.71	16.51	16.86	15.69	14.13	14.17	13.45	13.16	11.99	11.71	13.84	11.36	11.88	10.88	10.87	9.57
1095360-24	37.7	34.39	26.46	22.51	20.04	17.68	17.96	16.63	14.99	16.08	14.61	14.45	14.56	13.5	14.54	14.68	15.07	13.59	13.35	13.43	13.05	12.4	12.44	11.94	11.27	10.52	10.15	10.46	10.44	10.93	10.87	9.54	8.9	8.61	9.12	10.38	7.04	7.48	6.8	5.9	6.87	6.53	9.98	5.87	7.1	5.48	5.39	5.15	5.7
1096102-30	55.41	52.46	43.76	37.9	31.41	26.47	24.09	20.55	18.06	17.1	15.66	13.89	12.53	10.85	10.3	10.2	9.37	8.74	8.93	8.1	7.5	6.77	5.84	6.28	6.09	6.45	5.07	5.83	4.58	4.6	4.16	4.27	4.33	3.95	5.67	4.22	4.94	3.97	4.09	3.96	3.55	3.55	4.75	2.52	4.17	3.23	3.18	2.89	4.86
1159587-4_forest	42.34	40.81	38.66	37.12	37.52	38.95	38.44	38.62	36.2	36.13	33.82	31.77	32.53	30.71	29.85	27.94	26.88	25.66	24.54	22.85	23.45	23.35	23.26	21.98	21.2	21.48	20.47	20.56	19.33	19.2	18.14	17.43	16.14	14.69	14.98	15.73	15.6	14.71	15.13	13.2	11.98	10.87	13.22	8.78	9.61	8.09	8.06	6.65	9.31
3300004085-10	86.31	81.02	77.34	73.63	68.77	64.59	60.07	54.21	52.67	50.29	46.44	43.1	41.42	41.04	38.58	35.1	32.66	29.86	27.61	27.05	25.66	24.99	23.06	21.76	19.38	17.25	17.96	15.75	14.37	14.04	12.85	12.03	11.34	10.14	10.99	10.17	8.9	9.35	8.09	7.64	6.82	6.58	7.07	6.88	6.67	5.8	5.42	5.03	4.56
3300005529-103	27.07	24.14	18.35	14.72	12.34	10.54	9.58	9.57	9.24	8.53	8.07	7.39	8.55	8.61	9.69	9.26	8.53	9.73	8.86	9.61	9.35	8.35	8.75	8.64	8.25	8.73	8.7	7.81	7.62	6.17	6.62	5.57	5.64	5.39	5.77	6.98	5.24	5.07	4.72	4.46	4.32	4.58	5.5	4.43	4.66	4.13	3.49	3.18	4.7
3300006056-100	105.19	99.48	83.7	71.12	63.05	57.61	51.98	46.36	41.14	36.03	31.2	29.22	26.01	23.32	20.7	20.37	19.1	15.94	14.44	13.73	13.9	12.05	10.79	11.68	9.62	9.55	8.76	8.84	8.75	7.71	6.73	6.99	6.58	5.58	6.51	5.77	4.39	4.72	4.67	4.78	4.42	3.91	6.27	2.9	6.18	5.36	4.45	3.9	4.59
3300006056-139	52.32	52.96	51.1	47.8	45.32	42.26	41.34	39.35	38.11	33.9	32.51	30.55	29.94	29.23	29.38	28.41	26.81	25.76	23.26	22.56	21.48	21.35	19.84	19.09	18.73	16.26	15.72	15.45	14.3	13.37	11.72	11.57	10.86	11.74	10.83	10.25	10.18	9.4	9.36	8.29	8.05	8	8.11	10.21	9.1	9.57	8.65	7.9	7.38
3300006177-14	32.85	30.46	26.33	22.41	20.45	17.99	16.81	15.26	14.48	13.12	13.1	11.1	10.01	9.88	10.72	10.43	10.91	10.09	9.74	8.9	8.07	7.23	6.95	6.92	6.76	6.69	6.27	6.52	5.84	5.33	4.94	5.36	5.6	4.42	5.94	5.11	4.47	3.8	3.26	3.53	3.09	3.01	4.02	2.71	3.25	3.11	3.41	2.61	4.45
3300009083-135	134.25	128.11	113.22	102.93	93.54	81.25	75.69	66.3	60	53.99	48.94	42.23	37.72	35.77	34.61	31.72	28.02	27.84	24.54	21.02	20.14	19.14	16.84	18.46	17.68	15.57	15.37	12.54	13.57	13.49	11.76	12.21	10.19	10.77	9.54	11.1	9.2	8.65	7.58	7.87	7.57	7.14	8.05	8	6.95	6.16	5.67	5.24	5.15
3300009084-136	160.02	153.95	139.25	127.46	115.22	102.46	95.87	82.53	75.78	68.02	62.12	56.97	51.41	46.93	42.16	38.35	35.6	32.89	29.72	26.04	24.55	23.59	21.53	20.77	19.59	18.16	16.72	14.14	14.41	13.62	12.42	12.83	12	12.26	11.59	13.82	11.13	10.63	9	8.86	9.24	8.68	11.39	8.17	9.58	8.3	7.59	7.89	7
3300009084-150	25.65	25.09	27.05	30.79	31.11	32.25	33.06	32.47	31.06	29.03	29.72	30.06	30.11	29.7	30	27.52	27.34	24.44	24.27	23.71	24.23	22.67	22.17	20.83	19.85	19.52	19.44	19.04	17.49	16.44	16	13.78	14.02	12.16	12.54	13.24	12.56	11.28	9.93	9.74	9.11	8.78	10.72	8.01	9.14	8.09	9	7.33	8.46
3300009703-49	160.33	151.16	133.32	119.92	107.5	92.46	82.88	72.82	65.59	59.58	54.09	48.22	43.32	38.8	34.31	31.92	29.49	27.62	24.11	22.23	19.63	17.91	15.56	15.3	14.48	14.7	13.28	12.77	11.67	11.38	9.68	9.3	7.84	8.81	7.87	7.3	6.1	5.95	4.92	5.2	4.95	4.94	7.15	4.16	5.33	4.69	4.21	3.93	3.84
3300009709-46	78.46	73.37	60.29	54.05	48.22	44.19	41.42	37.03	34.83	31.64	30.86	32.37	30.84	26.94	24.36	22.28	19.27	19.4	17.47	16.63	15.53	14.61	13.84	13.84	12.13	11.79	13.26	12.37	11.19	12.03	11.03	10.38	9.76	10.15	9.25	9.49	8.48	7.89	7.68	7.55	6	5.27	5.23	4.85	4.28	3.77	3.95	3.57	4.99
3300009787-37	58.2	57.07	57.24	55.23	51.55	47.63	43.69	39.36	38.83	34.71	32.12	29.08	27.19	24.49	23.44	21.95	21.34	18.77	19.29	18.21	17.48	16	14.61	14.1	12.91	12.92	10.84	11.46	9.86	8.94	8.16	7.84	8.39	8.37	7.28	9.71	7.39	6.53	6.51	6.23	6.51	6.36	7.29	6.15	6.3	5.79	5.78	5.56	5.59
3300011418-10	29.23	28.42	23.21	20.24	18.76	16.64	15.15	14.75	13.99	14.63	13.92	13.7	13.64	14.17	13.44	12.33	13.06	12.67	12.42	12.58	12.62	12.12	11.84	11.41	11.21	11.82	11.18	11.06	10.85	11.43	10.73	10.08	10.48	9.38	11.64	10.6	11.17	9.31	8.3	8.24	7.65	6.29	8.6	4.95	10.82	8.74	8.73	7.63	9.41
3300011418-14	55.98	53.22	46.58	46.4	44.41	41.27	38.4	39.3	36.46	35.16	35.01	35.69	33.81	32.55	29.1	28.06	26.96	25.87	25.35	25	23.69	21.69	20.98	20.23	19.12	18.32	16.97	18.82	16.36	16.44	15.72	15.94	14.78	14.75	14.54	14.13	13.53	13.25	12.36	11.17	10.85	9.97	12.23	8.67	12.09	10.08	9.06	8.71	8.89
3300012931-71	68.34	66.58	68.8	64.57	61.73	59.65	55.65	55.31	53.97	51.57	50.16	47.35	42.99	39.83	37.83	35.51	33	31.1	29.58	28.96	27.54	25.69	24.44	23.01	22.14	20.21	20.03	19.18	18.07	16.48	18.39	15.9	15.71	13.15	14.15	16.55	13.65	11.78	11.9	10.14	9.88	8.85	9.68	9.2	8.64	8.95	8.15	9.34	8.36
3300013126-109	257.46	250.52	239.75	224.19	215.13	202.63	189.4	176.71	166.33	159.86	152.81	146.31	137.94	132.13	128.19	118.79	113.84	107.65	102.86	97.87	93.25	87.68	86.6	82.48	77.11	71.14	67.53	63.98	57.88	53	50.04	48.82	45.71	45.61	41.48	42.02	38.97	35.68	30.11	29.6	26.27	26.76	25.48	28.5	26.36	26.76	26.61	22.95	21.99
3300013132-109	191.05	183.97	159.57	145.55	129.32	115.49	102.03	92.1	85.42	78.85	75.29	68.25	63.51	57.61	52.62	48.99	44.17	42.11	38.76	35.89	33.9	33.21	30.96	27.72	26.7	24.87	25.85	26.13	23.8	22.51	21.19	21.44	19.34	19.09	16.24	17.57	17.05	14.47	12.94	12.42	11.75	11.23	10.4	11.47	9.84	10.62	10.64	10.89	9.09
3300013133-59	64.46	60.66	48.51	43.43	38.3	35.05	29.8	25.11	23.75	20.99	18.02	15.68	14.31	12.15	11.03	10.21	9.77	9.18	9.71	8.44	7.59	7.36	7.43	6.63	6.12	6.27	5.11	5.41	5.35	4.9	4.73	4.05	4.33	3.67	3.9	3.86	3.14	2.82	3.18	3.27	2.75	2.9	4.28	3.05	4.37	3.38	3.43	2.69	2.83
3300020740-2_forest	38.49	37.07	33.9	29	25.84	23.48	22.13	20.18	18.61	16.19	15.5	13.69	14.58	13.36	13.72	13.29	12.05	12.52	11.26	10.53	10.53	10.84	9.94	9.5	7.85	8.13	7.94	7.55	7.74	7.35	7.18	6.45	6.28	6.96	4.66	8.7	5.6	5.77	5.22	5.07	5.12	5.05	5.91	5.06	5.25	4.37	4.73	3.47	4.5
3300020889-1_forest	31.27	29.33	26.52	23.77	20.55	19.88	19.5	18.51	18.27	16.21	15.92	15.16	16.35	15.81	17.13	16.5	15.46	16.48	16.41	15.42	16.16	14.8	14.95	14.69	13.9	12.46	13.16	11.66	10.61	9	8.48	7.69	8.19	8.02	7.39	9.63	7.53	6.71	6.42	6.66	6.14	6.35	6.25	7.48	6.16	6.44	6.63	7.71	6.64
3300020970-2_forest	40.08	37.73	31.78	26.82	24.18	21.06	17.08	14.19	11.95	11	10.1	8.58	8.57	7.76	8.67	8.04	7.57	6.01	6.68	5.61	5.75	5.11	5.85	5.5	5.04	5.53	4.99	5.21	4.23	3.79	4.12	4.29	4.67	4.67	5.14	6.76	4.49	4.83	4.42	4.18	3.78	4.34	4.9	4.56	4.48	4.53	4.82	4.49	4.93
ACE65	115.26	113.06	101.94	91.75	80.26	69.95	62.72	56.03	51.29	46.69	40.91	37.88	36.2	32.11	30.98	25.6	24.92	21.33	20.1	17.8	17.89	17.18	15.9	14.34	12.81	12.7	11.55	11.48	10.44	9.59	9.96	7.67	8.69	7.73	8.43	7.81	7.07	6.17	6.09	5.59	5.4	4.87	6.09	4.47	4.59	3.97	3.84	3.75	3.5
ACE82	81.96	79.42	71.58	63.22	53.39	46.06	40.58	33.88	29.83	25.08	22.62	20.09	18.85	16.52	16.16	13.03	12.4	10.49	10.15	8.67	7.71	6.64	6.3	5.54	4.68	4.84	4.45	4.68	3.64	2.85	2.75	2.54	2.75	2.47	2.6	4	1.83	1.57	1.89	1.74	1.59	1.42	4.85	1.4	3.89	2.34	1.94	2.72	2.13
CG10BFR821140104234	46.1	44.49	36.09	28	22.14	19.42	15.87	14.02	12.26	12.67	11	9.91	9.24	9.18	9	9.72	8.63	8.21	7.28	8.43	8.24	8.03	7.85	7.08	7.97	6.77	8.86	7.63	8.26	7.97	8.68	7.48	7.36	6.71	6.46	7.78	5.3	4.54	4.4	3.67	3.88	3.58	4.88	4.27	4.19	4.13	3.87	2.82	5.58
CHLCV	83.16	82.24	72.3	62.31	56.49	47.66	39.91	34.72	29.09	24.97	22.41	19.1	17.52	15.2	13.51	11.73	8.78	8.2	7.3	6.61	5.19	5.27	4.52	3.56	3.17	2.71	2.49	2.45	2.49	1.72	2.04	2.18	1.71	2.34	1.6	2.91	1.85	1.31	1.54	1.18	1.89	1.17	1.85	2.08	4.65	2.92	2.42	1.73	3
CHLFF	83.18	82.19	73.08	63.16	56.93	47.89	39.21	33.53	27.1	22.32	18.85	15.85	13.92	11.11	10.01	8.34	6.34	5.82	5.06	5.01	3.82	3.82	3.35	2.56	2.15	2.01	1.88	1.63	1.44	1.46	1.55	1.04	1.09	1.23	0.84	1.96	1.16	0.9	0.95	0.97	1.16	0.62	1.82	1.35	4.68	2.58	2.02	1.67	2.73
CHLGAL	121.72	119.27	109	100.41	91.03	81.56	71.68	64.58	56.97	48.94	43.08	38.25	34.45	29.49	27.32	24.55	20.7	20.3	17.56	14.51	12.27	11.88	10.72	9.53	8.19	8.21	7.16	6.45	6.93	5.3	5.39	4.88	4.74	4.47	3.78	4.75	3.51	3.36	2.6	3.08	2.2	2.82	2.58	3.18	4.91	3.34	2.69	3.47	3.8
CHL_GCA_000516655	117.49	115.43	107.85	98.23	87.58	77.05	65.37	60.95	54.29	46.42	39.57	35.75	32.25	27.64	25.69	22.06	18.45	18.22	17.06	14.51	13.07	12.91	11.25	9.69	9.83	7.94	8.03	7.16	6.77	5.71	4.61	3.87	4.29	3.7	4.8	3.31	4.31	3.45	3.43	3.63	3.21	2.86	3.78	3.19	6.94	4.99	4.17	3.91	3.29
CHL_GCF_000175535	96.91	92.95	84.38	77.1	72.59	61.93	53.75	48.02	43.24	38.61	33.99	27.77	25.24	20.98	19.68	16.73	15.11	15.22	13.29	12.57	11.95	11.01	9.54	8.64	8.46	7.6	7.98	6.73	6.48	7.15	6.53	5.53	6.04	5.08	4.92	4.75	3.75	3.73	3.64	3.06	3.57	2.8	3.49	4.04	4.28	2.62	2.22	1.66	3.27
CHL_GCF_000298515	94.36	91.87	80.62	71.68	64.7	57.42	47.75	42.99	36.42	29.91	26.34	23.66	20.56	17.55	15.23	13.06	10.94	10.78	8.87	8.86	7.13	6.95	5.47	4.89	4.47	4.11	3.7	3.26	3.73	2.62	2.57	2.74	2.71	2.86	1.86	2.79	2.18	1.45	2.09	1.15	1.61	0.96	2.55	1.16	5.91	3.67	2.79	2.56	3.44
CHL_GCF_000417695	119.09	116.02	107.54	96.41	89.19	78.52	68.46	62.14	54.9	47.26	41.85	37.39	35.06	29.55	28.06	25.26	21.25	19	17.38	16.29	13.17	11.32	10.26	8.87	7.75	7.23	6.1	5.28	4.8	4.66	4.89	3.6	3.86	3.22	2.73	3.33	2.52	2.11	2.61	1.6	2.09	1.58	1.81	2.46	4.48	2.9	2.19	2.3	2.54
CHL_GCF_000417735	140.2	137.89	127.25	116.41	107.65	96.66	84.51	76.25	67.69	59.8	53.45	49.01	44.82	39.1	36.47	33.18	29.64	27.72	23.98	22.29	19.15	18.12	16.89	14.55	13.11	12.47	10.95	9.78	10.05	9.21	8.35	7.68	6.92	7.34	5.53	7.43	5.29	5.57	4.41	4.93	3.04	3.75	4.1	4.27	6.65	5.04	4.01	4.74	5.39
CHL_GCF_000441735	88.8	85.58	78.66	71.6	66.07	55.67	48.31	42.49	37.65	31.75	27.97	21.83	20.15	16.52	15.17	12.9	10.86	10.67	8.82	7.85	7.7	6.65	5.72	5.41	4.74	4.41	4.26	3.91	3.8	3.37	3.67	3.44	3.92	3.63	3.95	3.57	3.01	2.79	2.75	2.46	2.6	2.23	1.83	3.11	2.64	1.6	1.43	1.1	2.07
CHL_GCF_000470805	122.56	120.6	112.56	102.81	93.36	83.35	71.93	65.06	57.45	49.47	44.92	39.02	35.89	32.46	29.93	27.16	22.98	22.42	20.21	16.68	15.95	13.71	12.99	10.57	10.24	9.42	7.01	7.85	6.64	6.2	5.72	4.73	6.03	3.99	4.52	3.6	3.81	3.52	3.59	2.5	3.04	2.45	2.39	2.68	4.71	3.1	2.81	2.59	1.96
CHL_GCF_000952935	98.24	96.78	85.43	75.08	67.01	58.57	48.82	43.89	36.91	30.87	26.62	23.4	21.28	18	16.05	13.87	10.98	10.6	9.07	7.69	6.39	5.67	4.6	3.72	3.44	3.11	2.81	2.69	2.8	1.79	2.46	1.89	2.4	2.17	1.88	2.16	2.03	1.38	1.72	1.29	1.63	1.12	1.25	1.81	3.78	1.95	1.38	1.17	1.74
CHL_GCF_001653975	126.64	125.17	115.2	105.02	94.78	87.2	77.56	71.29	63.19	55.52	51.25	45.49	41.9	37.69	35.13	31.75	27.74	27.13	24.98	23.46	19.48	19.11	17.59	15.36	14.61	13.65	12.87	11.57	12.18	9.34	9.29	8.67	7.6	9.19	7.67	9.19	7.29	6.99	5.98	6.41	4.72	4.85	5.34	4.82	6.9	4.96	3.8	4.76	4.23
CHL_GCF_002817655	134.59	132.58	124.23	113.38	101.87	91.16	77.9	69.98	61.74	54.04	46.58	41.36	36.14	31.87	29.82	26.4	22.22	21.14	19.59	17.86	15.23	14.12	12.63	10.19	9.58	7.91	7.1	6.8	7.16	6.39	5.01	4.31	4.11	4.1	4.08	3.8	3.76	3.35	3.32	3.54	2.67	2.73	4.16	2.89	6.28	4.58	3.3	3.41	2.66
CHL_GCF_900149595	94.51	90.61	83.09	76.84	72.33	61.77	54.71	49.05	43.7	38.8	35.08	29.33	27.15	22.8	21.61	18.66	15.84	15.73	13.59	12.02	12.09	10.57	10.08	9.52	8.94	8.24	8.02	7.1	6.8	6.85	6.58	5.5	6.11	5.57	5.66	5.64	4.55	4.21	4.44	3.6	4.23	3.7	3.55	5.13	4.15	3.2	2.72	2.07	3.25
CLASAL	158.74	154.65	142.97	134.78	122.4	112.64	103.84	97.07	87.67	82.3	76.3	70.69	66.48	63.43	60.05	53.99	49.41	47.05	44.52	40.66	38.88	35.12	34.22	32.94	30.1	28.21	26.82	26.25	25.96	23.99	22.36	20.77	20.46	16.97	14.89	15.12	13.98	14.95	13.05	12.99	12.92	13.09	13.15	13.36	12.97	12.81	11.8	12.11	13.69
Crib	95.62	92.29	78.45	68.04	61.99	55	50.48	43.63	38.41	33.83	30.81	29.3	25.72	23.97	20.1	17.55	15.3	15.13	12.81	12.62	11.14	11.62	10.21	9.98	9.55	8.59	7.81	7.37	6.19	6.3	5.66	6.48	5.32	6.5	4.82	4.86	5.17	4.75	4.37	4.14	4.28	4.02	5.86	3.99	4.22	3.73	3.54	4.64	3.9
EPS4	114.61	111.59	101.13	89.99	77.33	67.96	60.32	52.85	48.82	44.13	38.81	35.41	33.85	30.63	28.94	24.06	23.29	20.22	18.46	16.3	15.5	14.63	12.76	11.63	10.28	10.47	9.63	9.24	8.33	7.78	7.67	6.02	5.83	6.32	5.42	6.72	5.34	4.59	4.23	3.82	3.87	2.65	6.17	3.29	4.07	3.23	2.81	3	3.1
Estrella	60.19	56.11	45.87	41.38	37.52	33.41	30.59	29.52	27.2	26.07	23.57	22.17	19.41	20.98	20.05	19.28	17.81	19.46	17.2	15.91	14.33	14.31	13.44	12.33	11.89	11.23	11.65	10.69	9.43	9.49	8.56	9.04	7.98	8	9.6	8.03	8.57	7.84	7.08	6.95	6.45	5.82	9	5	6.57	5.53	5.94	5.06	6.63
Ga0074140	31.71	30.44	24.91	21.29	18.84	16.23	15.84	15.78	15.84	16.54	16.39	15.39	15.68	16.02	16.57	14.88	15.11	16.15	16.09	15.27	15.29	14.77	14.56	13.36	12.05	12.28	10.98	11.45	9.79	10.24	9.9	9.45	9.68	8.28	9.59	8.68	8.28	8.09	7.52	7.19	6.77	5.97	8.4	5.8	7.5	6.83	6.29	5.41	7
H124911	188.48	347.92	608.9	53.65	49.87	48.46	45.2	41.96	40.23	37.53	36.77	34.67	34.14	33.57	32.59	30.83	29.78	28.92	27.09	24.76	22.3	20.25	20.22	18.9	17.32	18.59	17.43	15.82	15.5	12.72	12.01	11.72	12.1	11.96	10.88	10.88	10.9	9.82	8.25	7.62	6.77	6.38	7.26	7.13	6.82	6.36	6.14	4.77	5.01
HSC3	52.43	47.79	40.27	34.44	28.93	24.07	23.53	20.23	17.5	15.78	14.1	12.58	11.71	8.79	9	7.29	7.42	5.91	5.72	5.55	5.69	4.56	4.35	4.06	3.38	3.6	3.18	3.3	3.31	2.92	2.83	2.79	3.08	2.8	2.56	4.04	2.31	2.44	2.9	2.31	2.25	2.46	4.36	2.72	3.22	2.65	2.27	2.7	2.59
HST3	56.43	52.52	44.43	37.65	31.22	25.19	22.03	18.61	15.73	13.42	10.72	9.05	7.49	6.11	5.81	5.38	4.91	4.68	4.07	4.33	4.02	3.82	3.67	4.01	3.77	3.83	3.07	3.12	2.87	2.95	2.5	2.68	2.67	2.53	2.47	4.02	2.06	2.09	2.22	2.23	1.99	1.84	2.83	1.62	2.38	2.06	1.51	1.71	1.78
K1000_chlam_1	586.35	574.08	529.46	489.03	447.55	398.58	354.92	317.35	287.74	255.36	230.19	206.09	182.03	167.23	142.7	131.41	116.4	108.36	94.57	89.58	78.04	72.54	65.68	56.24	52.99	46.63	44.52	36.93	32.92	29.59	27.16	24.04	20.56	20.32	18.4	16.87	17.76	14.98	14.81	11.88	10.44	9.93	9.78	9.09	9.28	9.01	8.34	8.47	7.93
K1060_chlam_1	708.76	692.36	643.37	586.59	538.45	479.58	426.79	378.64	343.84	303.89	271.13	243.79	212.78	193.5	167.02	155.1	138.6	123.36	108.18	100.09	86.34	76.61	69.25	61.11	56.38	47.92	44.68	39.27	34.41	30.96	27.46	25.11	22.42	23.15	21.62	19.93	19.41	16.98	16.38	14.53	13.73	12.52	13.68	10.94	11.69	11.61	10.54	10.18	9.64
K1060_chlam_2	69.09	64.4	54.24	46.73	41.57	36.97	32.19	28.13	25.62	22.19	19.98	17.76	15.39	13.8	13.02	10.76	10.58	9.57	8.24	8.44	8.09	7.99	6.86	7.33	6.68	7.09	6.6	7.23	5.73	5.65	4.88	4.74	4.61	3.59	5.24	4.02	4.19	3.53	3.38	3.72	2.86	3.13	4.97	2.07	4.78	3.25	2.96	2.59	3.07
K1060_chlam_5	996.56	974.02	925.36	877.53	828.25	760.31	703.68	649.85	596.47	552.71	506.33	469.58	430.2	401.48	361.15	334.88	312.42	290.26	263.56	246.9	227.58	209.19	190.14	174.36	160.13	141.35	134.68	124.28	116.53	109.45	101.41	92.93	84.92	84.89	75.18	75.04	71.88	64.69	58.59	53.28	49.22	46.75	44.65	40.57	40.05	39.74	38.65	37.57	34.56
K9	70.86	66.86	53.77	45.63	42.27	36.43	31.49	26.05	23.12	20.54	17.59	16.09	15.34	12.98	12.07	11.13	9.62	9.37	9.41	8.73	8.3	8.55	7.05	7.78	7.52	7.35	7.75	7.27	6.61	6.62	5.36	6.02	5.61	4.97	5.28	4.71	4.21	3.97	4.17	4.32	3.58	3.92	4.25	4.2	4.13	3.52	3.69	3.06	4.32
K940_chlam_3	66.76	65.77	58	52.34	46.95	43.2	40.02	34.94	32.67	30.5	28.57	26.1	23.86	24.05	23.85	22.89	21.2	20.52	20.11	21.2	20.92	19.22	17.6	16.44	16.11	14.05	15.93	13.34	13.28	12.63	12.67	12.81	11.81	11.44	10.9	10.27	10.75	10.36	10.33	9.57	9.3	8.86	8.85	9.57	8.72	8.62	9.26	8.36	8.67
K940_chlam_5	655.8	639.94	594.44	542.55	490.76	438.33	387.93	338.98	299.29	263.2	234.8	210.78	183.76	165.65	140.87	125.9	110.54	97.9	84.04	76.5	64.22	56.64	49.67	43.25	39.48	32.76	30.06	26.22	22.53	20.54	18.38	16.29	13.25	13.05	11.89	11.43	11.36	10.35	9.55	8.36	7.16	7.11	7.41	5.39	6.03	5.74	5.07	5.41	4.49
K940_chlam_6	81.05	77.67	65.81	59.2	52.03	47.64	43.01	38.24	34.17	30.11	27.47	25.5	23.84	23.2	20.53	18.79	17.26	17.19	15.94	15.41	13.76	14.1	12.68	11.49	11.88	10.93	10.7	10.02	9.85	9.87	8.85	8.93	8.55	8.37	8.35	9.37	9.47	9.06	8.77	8.74	8.49	8.21	8.79	7.81	8.45	7.68	6.99	6.93	7.88
K940_chlam_7	60.19	59.52	52.64	47.99	42.32	37.96	35.14	31.07	29.66	25.59	23.68	21.53	20.16	19.75	20.98	19.77	17.81	16.58	14.51	13.32	13.27	12.06	11.26	10.95	10.87	9.29	11.3	8.3	8.44	8.1	7.3	6.95	6.72	6.07	6.52	6.12	6.62	6.23	6	6.06	7.08	6.26	7.49	5.64	6.35	5.39	6.11	4.74	6.81
K940_chlam_8	294.67	290.57	267.9	255.96	241.16	226.4	204.65	186.94	177.33	171.89	159.22	151.23	143.02	136.09	124.54	115.68	106.96	97.51	93.1	84.4	79.55	75.32	69.39	63.33	57.2	56.82	54.15	51.86	48.45	44.7	40.44	38.39	37.74	37.78	34.92	34.25	32.27	30.79	28.79	26.92	25.39	23.07	22.59	23.97	22.88	23.39	21.35	19.9	19.23
K940_chlam_9	58.1	53.07	47.81	44.92	43	39.5	40.38	38.82	37.9	36.45	35.08	33.26	33.56	31.96	31.71	29.53	28.59	26.22	25.94	24.07	23.54	22.94	20.91	19.85	19.97	20.22	17.63	18.72	17.28	17.88	18.01	17.8	17.08	15.06	16.94	14.5	16.3	14.47	13.59	12.73	11.95	11.71	13.83	10.88	14.16	12.4	11.8	11.57	10.8
KR126_chlam_1	48.91	46.13	38.53	32.72	27.94	25.89	22.42	20.23	18.74	16.14	15.33	14.53	14.69	13.16	12.44	11.73	11.44	11.55	10.61	9.51	9.21	8.6	8.98	8.74	8.35	9.08	7.79	8.45	6.71	6.74	7.09	7.01	6.95	6.43	7.47	7.03	6.66	5.47	5.78	5.4	4.45	4.48	5.38	3.85	4.97	4.08	4.1	3.59	3.89
KR126_chlam_3	76.94	73.12	61.69	51.63	43.71	38.22	33.03	28.09	24.33	21.51	18.56	14.97	13.16	12.27	10.56	10.08	9.19	8.72	8.75	8.49	7.9	7.13	5.57	5.46	4.99	5.28	4.32	4.33	4.43	3.47	3.75	3.43	3.27	3.77	3.76	3.9	4.31	4.02	3.55	3.88	4.11	3.07	3.92	4.12	3.51	3.54	3.1	3.87	3.46
KR126_chlam_4	707.74	694.31	649.77	596.46	544.47	485.12	435.11	380.83	340.95	302.71	273.49	243.71	213.31	193.36	166	149.87	132.73	119.52	103.78	96.23	80.67	72.3	63.89	56.1	52.47	44.18	40.78	35.92	31.47	28.12	24.62	22.12	18.98	19.32	17.49	16.77	16.43	14.74	13.25	11.24	10.12	9.53	10.75	7.26	9.24	8.29	7.26	7.06	6.24
KR126_chlam_5	672.84	660.55	614.81	563.21	513.63	457.87	409.32	358.36	320.46	282.53	253.47	228.08	201.43	182.96	157.62	142.93	127.13	114.01	101.02	92.72	78.99	69.53	61.24	54.5	50.92	43.9	41.91	36.58	32.41	30.06	27.06	24.07	20.49	20.28	17.72	17.37	16.79	15.68	14.73	12.43	11.46	11.37	11.32	8.86	9.48	8.8	7.87	8.06	6.71
KR126_chlam_6	696.47	678.7	636.79	596.01	548.4	489.69	440.36	396.8	361.96	322.49	292.97	264.49	231.94	217.27	186.61	173.74	157.31	146.29	130.7	121.71	105.67	96.97	87.01	75.24	69.55	61.8	58.73	51.98	49.89	47.13	40.77	38.53	34.1	33.71	30.41	32.48	29.76	27.54	26.45	19.76	18.39	15.38	15.01	12.6	12.5	12.73	10.79	10.41	9.62
L024522	45.34	43.91	38.09	33.37	29.49	28.07	25.25	22.25	19.22	17.98	15.73	13.04	11.89	10.75	10.72	11.1	11.42	11.26	11.19	10.56	10.23	9.08	8.61	8.87	8.34	8.78	7.67	8.21	8.59	8.25	8.67	7.22	7.54	6.25	6.72	6.83	5.54	5.02	4.44	5.05	4.18	4.59	3.87	4.46	4.32	4.47	4.42	3.92	4.38
L024912	405.02	750.96	167.18	238.54	591.24	104.42	102.17	97.79	93.8	92.2	90.85	86.4	84.66	81.24	80.95	74.91	72.3	69.22	66.41	61.91	59.72	57.68	55.87	54.77	50.93	50.47	43.87	45.13	40.45	39.37	38.58	36.58	35.4	33.86	35.4	32.71	33.31	30.68	29.28	26.94	23.8	23.94	22.28	19.95	20.1	19.69	17.98	16.22	16.71
Out_GCA_001603075	139.3	130.82	114.59	104.56	93.18	84	72.1	67.19	60.24	53.18	49.96	46.2	41.28	36.33	33.58	30.88	28.9	24.96	20.26	19.15	18.2	16.44	15.44	14.74	13.43	13.37	11.29	11.32	10.46	10.44	9.14	9.67	7.77	7.89	7.77	7.29	8.27	7.59	7.02	5.91	5.67	4.6	9.31	5.67	9.9	4.28	4.68	5.55	5.5
Out_GCA_001803205	190.09	187.1	191.48	190.64	185.44	183.51	179.66	173.25	164.75	160.34	153.2	145.58	138	125.16	122.83	112.88	107.7	104.18	98.46	92.84	90.05	81.75	81.17	79.32	69.89	65.9	59.1	56.23	49.52	47.17	44.57	41.74	41.51	35.97	36.73	34.93	32.07	30.45	28.18	26.22	25.52	23.85	23.11	23.22	25.16	24.24	23.8	19.86	20.49
Out_GCA_001824555	106.99	104.1	109.52	111.61	113.49	110.37	108.71	105.39	101.47	95.91	90.27	87.22	84.22	78.15	74.59	71.58	70.67	65.7	64.6	60.47	58.44	53.36	48.75	46.6	42.85	41.21	35.43	36.7	33.12	32.06	30.19	25.97	27.25	21.95	23.34	19.97	20.46	19.24	17.57	16.96	15.53	14.12	14.65	11.89	16.28	12.32	12.22	12.39	11.53
Out_GCA_001825665	103.74	101.7	108.83	113.46	113.73	112.39	108.84	109.37	109.58	107.38	101.27	96.44	95.26	88.4	86.9	79.19	78.93	75.92	73.41	68	66.88	63.56	57.91	55.34	50.86	48.99	42.53	42.48	39.62	37.64	33.51	30.53	30.65	25.7	28.04	25.37	27.03	24.49	22.12	21	19.22	17.14	16.95	14.86	16.46	14.13	12.99	11.69	12.37
Out_GCA_001828565	88.92	90.03	90.01	85.87	82.38	81.26	74.85	70.89	67.9	64.26	59.43	55.26	54.13	49.48	49.06	45.58	42.82	42.61	41.69	40.69	39.71	36.07	35	33.99	30.57	29.17	27.95	27.15	25.51	23.1	22.08	19.28	19.42	18.89	16.3	18.36	13.37	13.21	11.95	12.87	12.71	11.89	9.13	9.18	7.97	7.57	7.72	6.73	6.74
Out_GCA_001872735	26.24	25.43	27.24	30.09	32.38	34.75	37.12	37.29	35.27	33.52	32.81	33.38	33.61	31.59	30.59	29.35	29.05	26.32	26.94	24.5	24.66	23.22	23.03	20.75	18.76	19.66	18.12	18.09	15.78	15.29	14.51	12.76	14.74	11.47	15.02	12.67	13.16	12.36	11.98	11.57	12.22	10.22	11.98	9.86	12.91	10.59	9.96	8.72	8.95
Out_GCA_001999965	79.85	76.17	75.86	77.3	76.61	75.54	76.03	74.26	70.57	68.86	68.26	65.93	64.75	63.88	59.75	59.17	56.56	53.57	53.35	51.15	46.83	43.66	44.15	40.74	37.73	36.91	32.65	30.47	28.86	27.73	25.06	22.45	20.94	19.23	20.63	19.63	18.75	17.5	15.77	15.81	13.57	11.14	12.88	10.26	13.43	10.06	10.13	10.14	7.36
Out_GCA_002050325	134.97	134.52	145.21	150.49	150.15	150.46	152.41	153.14	146.36	141.9	136.88	135.28	129.51	118.67	117.5	108.84	106.3	98.07	95.97	86.41	82.52	74.43	71.32	67.02	60.97	60.61	53.35	55.56	48.98	47.59	44.31	39.54	37.08	33.72	32.92	33.72	29.93	25.97	23.62	22.1	20.22	18.34	18.66	17.23	21.03	18.9	17.82	15.4	14.48
Out_GCA_002290545	87.05	80.76	70.43	64.67	58.94	52.17	48.53	45.21	40.2	38.32	36.56	35.04	32.23	32.8	28.63	27.45	25.16	20.54	20.25	19.08	18.8	18.34	18.03	17.38	17.16	15.09	14.69	14.28	13.74	12.4	12.93	13.87	12.75	13.12	13.51	12.06	12.71	11.4	10.53	8.86	9.88	9.3	13.58	9.02	14.56	7.82	6.31	7.66	5.62
Out_GCA_002292345	25.56	23.82	18.71	15.78	13.61	12.17	11.27	10.2	8.76	8.69	8.54	8.43	8.34	9.15	8.74	8.75	9.07	8.29	8.73	8.48	7.23	8.14	7.65	7.68	6.25	7.46	5.64	6.76	5.22	5	4.12	4.82	4.18	6.04	3.48	5.33	3.73	3.72	3.1	2.26	2.48	2.12	3.04	3.88	2.93	3.32	3.18	2.1	4.49
Out_GCA_002298145	127.44	121.87	112	105.05	97.46	90.34	86.15	76.02	72.76	65.64	61.71	57.25	54.99	52.76	49.16	45.65	41.69	38.47	37.78	35.32	33.86	32.49	30.59	28.65	27.47	26.14	23.09	22.39	21.51	21.13	20.34	18.86	16.94	17.84	15.96	17.18	16.09	15.25	14.32	13.88	11.63	12.37	8.31	11.33	8.06	10.29	9.72	7.05	9.95
Out_GCA_002304445	114.73	111.44	100.2	86.6	78.5	69.78	62.99	55.7	49.41	45.34	40.97	34.73	31.11	28.23	25.5	23.42	20.09	18.48	17.95	15.69	14.35	13.32	12.18	10.57	9.12	7.85	8.01	7.6	6.3	5.74	5.2	5.49	5.77	6.06	4.38	4.9	4.14	3.68	3.73	2.98	3.19	2.79	3.96	5.98	2.55	2.66	2.64	1.97	4.43
Out_GCA_002309765	143.07	141.61	133.96	126.53	128.14	174.46	293.9	91.03	83.24	77.46	75.21	67.92	65.72	62.42	56.96	54.02	51.76	47.97	42.91	41.66	39.59	37.82	35.85	33.92	31.19	29.71	25.2	23.78	22.43	22.95	22.01	22.34	19.6	18.04	18.16	15.41	16.44	15.11	14.57	14.73	13.31	13.06	15.93	13.61	16.95	16.78	11.56	11.83	10.9
Out_GCA_002311345	225.97	217.01	195.5	180.08	163.41	145.69	133.28	119.78	111.86	102.23	90.44	85.54	79.06	71.42	62.38	59.64	54.99	50.86	46.56	42.01	39.17	37.36	34.33	31.5	30.16	29.93	28.65	27.37	24.53	22.58	21.16	20.36	17.2	18.02	16.68	17.97	15.41	13.35	12.65	12.49	11.87	10.85	12.13	11.4	13.59	11.03	10.28	10.39	9.03
Out_GCA_002313355	26.69	24.91	23.06	21.42	19.5	19.13	17.7	17.01	16.93	16.51	15.19	14.6	12.95	12.59	12.56	12.84	12.28	11.51	11.85	11.46	10.94	10.54	8.47	8.59	7.51	6.97	7.16	6.67	6.88	6.52	6.2	6.3	6.06	6.26	5.66	5.09	4.95	5.56	4.37	4.56	4.77	4.07	7.34	4.14	4.83	3.82	3.1	3.23	4.85
Out_GCA_002314455	126.93	121.07	113.84	106.73	101.75	96.35	90.76	84.53	76.85	74.07	71.35	68.62	63.49	59.54	58.18	54.73	52.03	51.72	46.33	43.9	41.22	38.16	35.9	33.03	31.53	29.86	29.11	28.75	27.04	23.65	22.58	22.36	19.92	18.98	19.72	19.36	17.89	16.85	15.41	14.28	12.81	11.59	12.31	12.68	14.94	12.46	10.91	10.65	11.09
Out_GCA_002315855	69.77	67.56	61.67	60.54	55.93	54.14	53.63	52.17	50.66	49.63	49.13	48.01	46.8	44.28	41.52	39.22	38.26	37.81	35.03	34.24	31.64	30.83	29.08	26.42	23.63	22.75	21.96	22.54	18.45	20.12	19.06	19.36	18.62	16.58	17.84	16.46	16.64	14.78	14.8	14.04	12.64	11.21	15.2	10.37	14.51	12.44	8.73	8.07	7.24
Out_GCA_002323615	107.78	104.64	91.93	80.75	73.05	64.74	59.44	52.57	47.02	42.16	38.34	36.26	32.69	31.68	27.98	27.87	25.04	23.26	21.23	19.38	17.72	18	15.52	14.59	13.52	11.89	12.63	12.24	11.7	11.39	10.19	10.34	9.41	11.62	8.74	12.08	9.32	9.32	8.01	7.58	7.25	6.88	9.24	7.3	9.6	7.14	7.07	7.46	7.55
Out_GCA_002323955	22.8	21.02	18.08	16.35	15.44	13.84	12.84	12.26	12.72	11.47	11.22	11.28	11.4	11.2	10.1	10.43	10.68	9.51	9	8.88	8.64	8.39	7.66	7.42	6.36	6.59	7.2	7.69	6.53	6.57	5.41	6.38	5.29	5.7	5.97	3.97	5.91	6.53	5.13	5.04	4.78	3.81	6.2	5.22	5.36	4.64	4.38	4.07	7.68
Out_GCA_002341135	83.33	81.12	73.18	68.07	62.67	59.24	56.88	52.59	48.82	45.88	42.2	39.44	35.9	35.18	33.03	33.73	30.82	31.49	30.12	28.51	26.03	25.13	22.99	21.73	21.22	20.17	20.02	18.77	18.44	17.63	16.9	16.16	13.89	15	14.94	15.99	13.53	11.99	13.02	12.11	10.74	9.85	11.35	9.67	9.98	8.43	7.95	7.94	10.05
Out_GCA_002344205	156.86	150.05	137.5	124.01	115.33	105.38	91.27	82.62	75.77	69.53	62.71	56.42	50.53	46.35	40.58	36.32	32.4	30.27	27.11	22.96	20.52	18.42	17.25	15.79	14.02	13.76	13.41	12.46	11.39	11.19	9.81	8.92	8.08	7.64	7.01	6.85	6.41	5.93	5.42	5.56	5.72	4.77	5.93	6.62	5.55	5.86	5.31	5.79	8.67
Out_GCA_002346535	39.89	38.52	39.29	40.85	40.65	40.68	41.16	40.47	40.15	40.5	37.88	37.32	36.91	36.02	35	34.33	32.92	31.49	30.46	29.23	28.39	27.12	26.33	26.28	23.56	24.17	21.08	21.46	18.65	18.26	18.49	16.76	15.98	15.05	14.37	15.03	13.79	12.01	11.56	11.64	10.12	10.28	8.49	11.04	8.38	7.95	8.74	8.49	8.69
Out_GCA_002348315	141.77	133.32	111.88	97.93	87.88	75.66	65.33	58.01	50.62	46.45	38.86	35.26	31.53	29.11	25.65	24.75	22.44	23.34	21.39	19.67	18.95	19.97	16.58	16.55	16.48	17	14.02	16.16	15.29	14.66	11.75	12.41	10.99	11.17	10.06	13.28	10.83	10.58	10.47	10.31	8.91	10.76	8.1	11.57	8.36	8	8.57	7.88	8.67
Out_GCA_002359185	86.29	83.48	63.67	51.94	43.79	36.65	30.89	26.92	22.58	19.31	16.22	14.28	12.1	12.06	9.86	10.08	7.21	6.62	5.36	5.13	5.1	4.92	4.89	4.87	4.5	4.55	4.51	4.44	4.72	5.07	5.23	5.16	5.25	6.18	6.45	7.65	6.86	6.18	5.56	4.94	4.47	4.99	5.19	4.41	5.57	5.8	5.08	4.77	4.71
Out_GCA_002364005	143.31	140.49	121.61	106.92	98.8	87.48	78.63	69.18	62.01	54.29	48.54	42.24	34.32	32.69	28.47	25.17	21.68	19.02	17.31	14.91	14.75	13.42	13.28	12.69	11.6	9.63	9.03	9.05	8.42	7.94	8.28	8.62	8.71	8.35	7.58	8.33	7.06	6.96	6.76	6.95	6.74	6.47	6.96	6.57	6.1	5.1	5.15	5.1	3.02
Out_GCA_002364485	340.77	333	293.87	264.1	238.87	215.92	195.53	181.04	161.64	147.42	135.33	122.82	111.57	100.78	89.72	82.79	74.82	70.02	64.81	57.31	54.09	50.32	45.92	43.36	40.61	38.46	33.96	31.64	28.69	26.46	24.99	22.36	19.63	20.51	18.65	17.75	18.7	15.92	16.57	14.78	14.88	13.34	15.3	12.46	13.64	12.06	11.1	11.23	10.3
Out_GCA_002364555	274.01	267.01	233.98	210.41	189.28	172.22	157.01	144.73	125.72	112.47	100.7	93.98	83.84	74.9	64.74	60.99	53.07	47.61	44.94	37.51	35.6	32.07	31.21	27.9	25	23.24	18.87	18.6	16.02	13.54	13.46	11.42	11.04	10.58	9.74	10.23	9.81	8.27	8.63	6.69	6.65	5.79	7.13	6.59	6.49	5.77	5.54	6.32	5.58
Out_GCA_002364975	49.38	49.13	52.53	53.89	53.13	52.33	55.15	53.72	51.46	50.75	49.98	46.28	44.22	43.66	45.74	42.67	40.97	38.58	33.1	32.88	30.19	26.39	25.7	23.82	24.19	22.15	21.31	20.6	19.3	18.13	18.86	16.21	18.37	13.9	15.48	16.3	13.9	12.19	11.47	10.67	10.45	9.62	11.88	8.94	9.89	10.11	8.8	8.84	8.96
Out_GCA_002376875	33.37	30.83	30.06	27.24	25.45	26.22	24.75	22.5	22.07	23.05	21.37	19.56	17.52	16.7	15.16	14.51	13.78	13.75	12.12	12.4	10.58	10.11	8.95	7.19	7.27	6.48	6.66	6.33	5.93	5.63	6.23	5.47	5.14	4.33	4.33	5.34	3.81	3.76	3.49	3.89	4.05	3.77	5.18	3.56	5.93	4.22	3.04	4.05	4.82
Out_GCA_002386905	64.49	63.96	65.63	66.6	64.93	65.24	65.27	64.36	63.95	60.63	57.46	54.37	53.2	50	46.98	47.25	45.92	44.07	40.6	40.31	39	38.4	37.24	34.31	31.64	31.19	31.42	30.3	27.69	27.22	25.21	24.98	25.8	21.49	23	22.92	23.32	21.05	18.67	18.96	17.85	18.02	18.91	17.82	19.8	17.62	17.47	15.38	15.79
Out_GCA_002388665	100.51	97.86	85.36	75.84	67.5	61.27	58.12	52.88	46.84	42.76	39.43	36.35	31.92	30.53	26.26	23.18	22.08	20.29	19.65	17.95	16.68	15.2	13.64	12.95	11.5	11.82	11.78	11.68	11.11	9.91	8.8	8.45	8.06	10.33	8.24	8.43	7.42	7.1	7.38	6.56	5.9	6.07	4.73	11.23	5.29	4.84	5.18	5.83	7.39
Out_GCA_002396485	103.57	101.23	88.82	80.93	72.59	67.09	58.09	51.77	47.17	41.23	39.35	33.53	30.76	28.6	27.23	23.07	21.72	17.9	16.28	14.32	12.3	10.88	9.57	8.85	7.62	6.63	6.48	6.03	5.6	5.33	4.79	5.37	4.6	5.79	4.28	4.07	4.45	3.65	3.72	3.73	3.53	3.28	5.15	3.23	5.22	2.53	2.7	1.94	3.95
Out_GCA_002404715	100.65	99.67	100.3	98.18	95.52	93.92	90.63	87.93	85.86	82.16	77.05	71.04	70.15	62.5	61.66	55.6	56.87	53.42	51.51	49.58	49.16	44.59	44.45	42.06	38.21	39.26	34.75	37.11	33.02	30.14	27.47	26.56	28.7	23.63	25.29	25.4	24.86	22.45	21.88	19.91	19.49	18.46	22.21	15.8	20.67	17.34	15.26	13.92	16.4
Out_GCA_002405515	533.8	523.95	487.03	451.16	416.49	388.08	356.94	319.84	294.6	270.92	254.27	233.84	217.43	199.59	187.79	169.98	158.55	145	133.26	123.38	116.77	106.99	100.76	92.55	85.76	81.09	75.27	71.53	66.76	62.42	58.4	53.01	51.17	50.51	47.38	46.44	44.15	42.38	41.21	38.24	37.7	33.96	32.6	37.46	31.33	30.04	28.41	28.29	26.06
Out_GCA_002405835	79.09	77.78	80.26	78.02	72.44	67.98	66	61.7	57.37	56.25	51.99	48.07	45.14	41.37	38.65	34.89	34.85	34.29	31.67	29.7	28.08	25.18	24.01	21.98	19.96	19.83	17.11	17.24	15.65	14.4	13.55	11.91	12.68	9.77	12.33	14.06	13.11	11.01	10.79	9.41	9.49	8.85	10.15	7.28	8.93	8.31	7.8	7.17	6.87
Out_GCA_002418285	226.09	219.15	190.72	169.79	152.53	136.39	120.89	110.54	98.44	86.83	79.37	69.05	63.35	55.35	50.68	47.24	41.99	36.06	33.37	28.7	25.86	22.66	19.32	18.11	16.33	15.93	15.78	16.32	15.87	14.06	13.13	10.83	11.03	8.43	10.72	7.39	9.11	8.13	8.24	7.51	7.01	6.96	7.11	5.67	7.09	5.61	5.43	5.27	5.25
Out_GCA_002420315	56.91	54.42	52.75	49.82	46.04	44.29	40.76	39.11	36.48	34.59	33.62	31.04	29.05	27.08	25.63	23.09	21.64	19.84	19.78	17.98	16.85	15.43	15.64	14.25	12.79	11.66	10.92	10.42	10.9	10.15	10.72	9.98	9.76	9.73	8.79	9.39	7.78	8.11	8.24	7.08	6.46	6.59	5.37	5.04	6.09	5.86	5.69	6.02	4.62
Out_GCA_002422425	75.03	73	65.15	56.66	49.98	45.56	42.74	38.21	35.03	33.2	30.85	27.41	24.32	23.25	20.6	18.84	18.73	16.81	16.79	15.57	14.57	12.83	12.12	11.3	10.4	11.2	9.63	9.5	9.2	7.79	7.38	6.73	6.69	6.48	6.28	6.92	6.12	5.41	5	5.65	5.3	5.7	5.85	5.67	5.49	5.8	5.3	5.64	4.31
Out_GCA_002422955	452.84	679.03	437.63	557.18	174.25	154.13	129.97	113.35	102.55	93.25	80.79	71.15	65.47	57.54	53.47	45.64	41.79	37.88	34.81	33.29	30.06	25.66	23.25	22.05	19.69	17.92	18.48	15.85	16.22	14.64	13.7	12.58	10.7	9.49	9.74	7.58	8.37	8.42	7.72	7.85	6.48	5.99	9.14	9.24	6.15	6.46	6.16	6.45	6.65
Out_GCA_002429005	124.89	121.69	111.12	104.7	93.62	87.06	82.29	75.91	67.96	62.64	58.68	54.29	48.62	45.82	39.21	39.31	32.56	33.09	29.61	27.79	24.6	24.03	21.84	20.01	18.37	16.88	17.31	14.53	13.65	12.24	11.65	10.64	8.78	8.59	8.64	8.79	8.31	9	7.61	7.89	6.28	6.1	5.61	5.49	5.4	5.27	4.52	4.98	4.03
Out_GCA_002429045	337.04	327.71	299.17	274.98	256.3	231.51	212.04	193.67	171.76	155.21	139.36	124.7	110.51	100.65	91.36	82.06	75.36	67.36	62.64	56.52	52.38	49.22	42.57	40.5	36.46	32.15	28.71	26.79	24.87	22.98	22.51	21.44	20.06	20.58	18.37	19.3	16.55	15	14.5	13.16	12.8	11.13	14.34	11.05	14.52	10.03	10.4	10.06	8.74
Out_GCA_002429065	127.19	121.49	111.98	104.13	94.65	88.8	81.42	76.63	69.29	65.27	59.75	56.62	50.16	47.23	41.23	40.07	35.63	33.93	31.58	29.44	25.2	25.01	22.43	21.85	21.21	19.5	21.17	16.58	16.53	15.27	13.53	13.1	10.82	11.61	9.95	10.07	9.86	10.21	10.42	8.99	8.68	8.09	6.45	7.06	6.51	6.41	5.86	6.31	5.65
Out_GCA_002452515	135.6	178.84	250.92	344.99	72.11	65.44	60.32	56.24	51.89	48.22	45.21	42.38	39.97	36.48	34.13	30.38	30	27.17	25.9	23.3	21.84	19.84	18.74	19.64	18.32	17.52	17.55	15.77	15.4	14.61	13.56	12.88	11.57	12.45	10.94	11.78	10.89	9.87	9.54	10.48	9.98	9.93	8.9	9.35	8.34	8.12	7.8	6.9	7.33
Out_GCA_002470605	166.57	163.47	148.13	135.71	124.17	115.39	105.31	97.62	90.5	80.96	76.02	66.89	63.49	62.5	56.42	55.78	52.33	50.27	48.09	44.56	42.47	39.11	37.94	35.92	34.66	31.94	32.72	29.9	28.24	27.61	25.13	24.5	23.28	21.95	22.32	17.83	19.7	18.4	17.32	16.11	15.49	14.6	16.64	14.87	16.64	15.76	13.91	15.53	13.37
Out_GCA_002479935	72.3	69.6	61.38	54.06	47.52	41.21	37.79	32.46	27.54	26.33	23.84	22.52	19.33	20.06	16.79	15.78	14.58	13.84	12.95	11.82	10.16	10.29	9.18	8.97	8.36	8.45	7.99	6.8	7.48	6.79	6.8	7.42	7.27	8.37	5.41	9.17	6.25	5.49	5.51	4.78	5	4.65	6.33	6.27	4.85	4.65	4.2	4.81	7.09
Out_GCA_002480345	257.28	249.79	227.6	206.66	187.02	164.81	146.78	134.69	119.86	107.81	96.76	86.96	76.8	68.68	63.02	56	52.11	45.39	40.13	35.54	32	31.19	27.99	26.22	24.23	22.08	20.86	18.4	17.3	15.3	14.19	11.99	12.5	12.2	11.89	13	10.32	10.76	10.28	9.08	8.63	8.77	5.03	8.08	4.19	5.72	5.47	5.3	5.68
Out_GCA_002480485	215.39	209.67	185.33	164.24	142.01	124.02	106.69	95.84	84.71	74.9	68.84	62.58	54.53	47.64	41.89	36.34	32.29	28.36	25.15	21.38	19.65	18.94	18.17	16.19	15.89	14.93	14.76	13.84	12.67	11.13	10.31	10.27	8.98	8.58	7.01	9.27	7.45	6.26	5.89	6.27	5.44	4.89	8.07	6.43	5.46	6.49	6.34	5.28	8.91
Out_GCA_002480565	94.98	92.79	85.76	76.54	71	65.69	60.59	55.87	53.71	51.11	46.92	44.57	40.64	38.17	33.67	32.65	30.56	29.78	29.39	26.4	26.8	24.99	24.36	20.92	20.82	19.6	18.57	18.17	17.21	18.04	17.04	16.33	16.23	14.66	16.55	14.1	14.31	12.64	11.75	11.62	10.38	11.21	10.76	10.87	10.72	10.66	10.53	9.64	8.21
Out_GCA_002483765	79.29	77.21	75.33	76.17	73.79	71.85	70.48	70.35	66.47	63.65	63.08	57.74	56.13	51.78	49.43	47.59	45.56	44.82	44.39	39.24	37.16	35.23	33.41	32.83	29.76	28.48	25.83	23.57	19.35	19.13	19.18	18.2	16.88	15.55	15.45	14.98	13.32	12.25	11.87	11.67	11.19	9.98	10.44	10.88	12.19	10.64	9.36	8.42	7.74
Out_GCA_002500505	336.59	326.85	299.8	276.53	253.95	235.64	217.14	204.76	190.84	175.47	165.28	155.59	145	134.39	123.56	116.18	110.3	102.35	93.67	90.74	83.35	79.52	72.22	65.26	62.36	56.98	52.12	48.01	48.19	43.4	40.31	37.59	34.62	34.04	32.58	36.63	32.17	29.47	27.77	25.17	22.51	21.14	23.77	23.23	27.76	20.67	19.51	19.58	17.93
Out_GCA_002683135	345.95	360.52	382.34	465.66	249.68	227.31	211.2	195.44	181.11	164.58	148.47	137.76	125.68	113.19	109.29	101.56	95.01	82.47	78.74	74.44	70.02	64.25	61.28	56.28	53.64	49.7	45.57	39.63	38.61	36.48	34.33	33.41	31.07	28.43	27.49	26.04	26.89	25.17	23.75	22.6	20.48	19.75	19.02	18.99	20.91	19.11	18.62	16.44	15.63
Out_GCA_002694885	43.03	41.29	40.44	38.97	36.58	35.3	35.19	35.99	33.57	33.19	32.47	30.74	30.69	28.57	26.27	24.77	25.39	23.06	21.1	20.99	19.94	17.81	16.54	16.06	15.9	15.31	15.55	16.19	15.94	14.57	14.75	13.28	13.91	12.47	12.02	13.33	11.91	12.16	11.28	11.85	10.3	10.27	7.9	9.13	6.71	6.77	6.54	6.76	7.34
Out_GCA_002705055	541.72	521.87	486.07	454.13	422.81	390.74	361.46	336.19	315.83	295.1	272.67	254.68	233.79	219.45	207.17	194.66	183.77	171.59	160.57	152.4	143.13	132.69	122.05	114.4	108.68	98.29	91.21	82.21	78.72	73.09	67.53	64.13	56.21	51.8	49.24	50.15	46.44	44.08	38.71	36.89	33.31	31.28	28.1	26.8	27.05	23.62	22.23	21.29	20.51
Out_GCA_002705085	572.9	560.87	518.8	478.55	443.04	411.14	381.36	350.29	328.91	306.84	283.64	269.47	249.4	230.98	213.95	201.23	185.34	173.87	162.9	154.19	142.22	134.58	123.29	116.83	107.55	97.76	90.89	84.35	76.43	72.51	67.1	63.23	57.86	57.84	55.1	52.6	52.13	51.64	46.42	41.4	38.71	37.41	39.68	35.73	37.81	33.91	32.77	30.97	29.88
Out_GCA_002709755	7905.15	245.32	217.51	194.35	172.19	152.32	134.91	124	111.28	98.79	86.94	78.6	67	62.01	56.06	50.81	44.95	39	35.64	31.44	27.97	26.46	22.9	22.07	20.33	17.28	15.3	13.68	12.24	10.3	9.52	8.18	6.81	7.94	7.56	10.35	7.37	7.22	6.71	6.12	5.98	6.02	7.31	5.22	6.56	5.73	5.61	5.47	5.63
Out_GCA_002711415	220.62	223.91	211.92	226.42	375.7	132.54	120.69	108.92	96.49	90.58	81.22	74.68	65.43	57.27	50.79	46.56	39.11	36.77	34.11	30.94	26.2	26.12	23.12	19.5	18.02	17.19	15.53	15.44	13.01	12.94	10.71	9.47	8.79	7.26	8.97	6.18	7.79	7.4	6.76	6.3	5.63	5.8	7.5	4.88	6.09	4.86	3.97	4.43	4.24
Out_GCA_002714565	2578.57	759.83	1284.12	114.18	102.75	89.31	77.25	68.58	63.46	59.42	52.41	46.63	41.12	38.79	33.76	33.14	31.03	29.49	27.05	24.38	23.97	23.45	21.35	20	18.39	18.64	16.06	18.42	16.45	16.51	13.62	13.85	12.35	12.12	12.31	11.79	11.9	10.96	9.86	11.12	8.98	10.01	9.39	11.47	8.22	7.75	7.95	7.5	6.98
Out_GCA_002724985	90.39	88.25	74.99	62.9	53.77	46.06	38.72	33.41	30.59	28.72	24.11	22.03	19.15	18.04	16.73	15.19	14.72	14.08	13.18	12.81	11.43	11.47	10.36	10.42	10.55	9.76	8.71	8.04	7.72	8.16	8.18	7.53	7.77	7.72	6.84	8.43	5.7	6.04	5.62	5.35	5.13	4.81	5.05	5.52	4.42	4.24	4.06	3.78	4.73
Out_GCA_002726205	416.07	406.02	366.45	338.76	307.58	275.98	245.84	233.04	212.64	196.46	177.92	169.13	156.92	142.86	132.23	120.12	109.11	103	93.06	86.38	78.9	74.78	72.16	65.9	62.39	56.89	57.73	51.06	52.19	49.51	45.91	44.14	39.43	38.13	33.28	34.01	31.79	29.43	28.19	26.39	25.05	22.49	26.06	24.36	23.63	23.67	20.88	19.09	19.51
Out_GCA_002726245	168.17	159.49	135.81	118.7	99.54	83.28	68.13	58.42	49.96	43.77	36.44	30.85	27	23.31	20.88	16.76	14.33	12.15	10.37	9.32	8.77	7.63	6.8	6.68	6.14	5.39	6.26	5.16	5.49	5.54	4.31	4.91	4.46	3.99	5.26	6.15	5.58	5.23	5	4.44	4.34	5.1	5.14	7.4	5.01	5.02	6	5.2	7.01
Out_GCA_002746235	1575.29	2642.77	250.42	228.45	211.47	192.01	173.28	157.82	145.26	131.75	121.06	117.21	107.65	100.3	92.84	88.1	82.16	77.84	70.89	67.39	63.39	58.42	55.06	48.47	46.61	41.74	39.55	34.24	31.72	29.64	27.53	24.6	22.8	22.46	22.56	22.19	19.79	18.89	15.5	14.29	12.67	11.68	11.62	12.41	14.3	10.05	9.35	10.17	8.02
Out_GCA_002748355	268.05	264.29	240.5	222.9	204.8	187.24	174.97	160.11	146.27	133.98	121.1	112.34	101.62	95.68	89.87	85.21	79.02	71.19	66.35	60.82	56.58	55.27	50.61	46.08	45.36	40.87	40.66	36.11	35.6	30.72	29.25	27.5	25.05	25.31	22.61	25.49	22.97	20.39	18.1	16.87	15.66	14.77	15.13	13.49	17.13	16.21	13.23	13.35	13.77
Out_GCF_000019665	156.51	157.31	164.11	164.56	169.37	167.17	164.31	166.4	159.39	155.2	150.66	143.91	142.65	133.49	132.48	128.84	124.68	117.46	113.45	106.34	105.53	97.75	92.4	87.38	83.47	80.91	78.35	74.49	68.87	65.69	63.26	59.82	60.92	55.1	56.05	57.67	53.35	47.14	45.02	43.06	39.68	39.96	41.49	36.25	39.56	34.31	31.63	26.65	27.17
Out_GCF_000025185	172.84	166.26	142.02	124.03	104.05	88.01	74.65	63.08	55.11	47.35	39.83	34.03	29.54	25.35	23.28	20.21	18.92	15.77	14.52	12.77	11.35	10.09	8.41	7.88	6.77	6.92	5.05	5.67	5.12	4.71	4.66	3.81	4.64	4.31	5.58	3.45	4.54	4.14	4.06	3.83	3.69	3.12	5.91	4.78	2.91	3.28	2.85	3.04	3.18
Out_GCF_000025905	60.12	57.72	52.06	46.85	42.17	38.35	35.11	31.87	27.57	25.55	23.54	22.46	19.41	18.72	17.66	16.92	17.55	17.24	14.46	15.07	13.4	12.99	11.73	11.84	11.26	10.94	9.29	9.59	9.03	8.54	8.45	8.57	8.13	10.26	7.55	9.05	6.88	6.61	6.77	5.54	5.33	5.37	6.08	7.43	5.55	6.13	4.73	6.34	4.99
Out_GCF_000092105	158.32	152.69	128.09	108.68	94.25	82.56	68.19	57.25	49.86	42.58	37.32	31.22	27.43	21.95	20.31	19.1	16.9	15.8	14.27	14.6	12.3	11.85	9.38	8.61	7.83	6.92	7.68	6.2	5.97	5.58	4.71	5.22	4.56	5.17	5	5.47	4.7	4.45	4.09	3.65	3.15	2.32	4.22	4.15	2.17	2.39	2.62	2.13	2.97
Out_GCF_000153105	130.23	125.36	105.61	88.65	73.56	62.42	49.66	40.05	33.26	27.89	23.82	20.32	17.7	15.23	12.85	11.54	9.96	8.63	7.45	6.99	7.56	6.88	5.83	6.25	5.7	5.85	5.39	5.79	5.33	4.85	5.02	4.88	4.99	4.63	5.45	4.96	5.2	4.34	3.83	3.68	3.14	3.96	4.05	8.24	4.09	3.66	3.34	3.91	3.55
Out_GCF_000155695	45.24	44.15	43.55	41.72	40.38	37.96	36.17	34.78	32.99	32.61	31.19	28.04	26.69	25.08	24.68	22.54	23.77	21.66	20.19	18.83	18.35	17.36	16.89	16.07	15.21	14.68	12.33	13.35	10.91	10.74	10.72	10.02	10.45	8.85	9.72	10.45	10.04	9.73	9.29	9.07	7.88	7.49	5.96	7.47	6.14	5.84	5.13	5.36	5.65
Out_GCF_000186345	328.51	322.36	293.36	269.92	242.29	219.3	195.49	181.78	164.99	151.86	137.7	126.42	118.67	104.11	98.57	91.27	83.19	76.38	71.35	67.6	64.55	57.36	55.71	51.54	48.33	43.78	42.97	36.84	35.97	34.43	30.46	27.88	26.02	23.55	24.08	22.29	24.3	22.89	21.09	19.45	19.04	17.2	14.15	17.43	12.51	12.83	12.28	11.43	14.7
Out_GCF_000242935	185.14	180.56	162.85	148.09	135	120.32	109.41	96.29	88.51	80.24	74.14	64.2	59.59	54.03	49.82	47.96	42.42	38.79	39.26	35.18	33.83	29.04	27.47	24.97	21.67	20.65	19.44	18.16	16.08	14.23	14.21	12.87	11.11	11.85	10.2	10.09	8.37	7.97	8.42	8.43	8.44	7.56	6.61	10.22	6.69	6.65	6.01	5.84	7.19
Out_GCF_000284115	601.29	595.79	554.11	518.1	484.7	452.48	422.58	392.33	361.95	335.14	314.45	291.43	269.01	252.07	236.43	222.73	203.53	190.32	173.7	163.7	152.93	146.64	133.89	127.23	118.06	107.01	100.7	94.14	86.21	82.07	75.33	70.93	66.43	63.88	61.94	58.37	57.01	55.67	50.06	46.22	42.17	39.48	36.54	37.76	34.56	32.96	31.6	29.85	30.19
Out_GCF_000330745	198.75	192.78	166.97	147.92	128.62	113.52	95.34	82.45	70.39	62.22	53.31	48.06	41.51	38.05	33.29	29.43	26.8	25.16	21.98	19.7	17.64	16.16	13.72	12.21	11.6	10.73	9.77	9.24	8.99	7.3	8.35	7.97	7.26	6.26	8.05	4.75	7.86	5.83	5.46	5.01	4.87	4.46	7.43	7.48	4.58	4.67	3.81	4.73	4.09
Out_GCF_000378105	79.56	79.3	76.88	72.15	65.73	60.92	54.81	51.11	48.9	45.83	42.35	39.73	37.32	34.17	32.04	31.08	28.54	26	23.93	21.91	21.68	19.8	18.51	17.04	16.91	16.64	14.68	15.52	14.82	13.13	13.61	12.03	11.37	11.1	11.16	11.24	10.35	10.56	9.55	7.82	7.34	7.46	7.5	6.36	8.81	8.3	7.02	8.12	6.69
Out_GCF_000526255	611.23	593.15	568.41	540.92	515.27	490.23	463.28	436.83	412.89	386.51	364.03	341.31	322.92	306.31	284.96	266.24	252.06	239.49	225	211.91	198.13	187.24	177.24	167.45	163.16	152.33	145.55	130.77	127.39	120.32	113.94	109.35	96.85	95.08	90.55	89.96	88.23	83.18	76.16	69.34	66.36	62.06	60.4	57.94	59.56	56.35	53.33	48.6	47.76
Out_GCF_000972765	150.22	147.37	136.31	121.7	113.91	102.25	93.72	82.44	75.45	69.16	64.19	55.86	52.15	46.91	43.2	39.86	36.57	33.56	33.3	28.16	28.04	25.44	23.79	22.28	19.23	17.97	16.58	16.18	14.22	12.62	10.83	10.9	10.86	9.09	9.74	8.13	8.47	7.39	7.91	6.8	5.7	5.43	3.81	6.72	4.15	4.1	3.72	3.18	6.93
Out_GCF_001580045	248.92	237.84	216.89	195.59	178.53	165.18	147.81	133.39	124.15	112.29	103.62	93.2	85.97	79.19	72.18	68.26	63.09	59.92	59.05	52.48	48.42	46.07	44.08	39.94	35.55	31.85	31.11	27.06	27.24	24.85	21.66	21.99	18.6	20.64	18.28	17.07	16.17	14.91	14.38	14.41	13.62	11.23	11.39	14.81	11.06	10.05	10.51	9.15	16.15
Out_GCF_001642875	90.88	84.71	72.81	65.25	57.69	51.56	47.24	40.68	37.01	34.93	31.85	31.55	30.44	30.37	27.79	27.35	27.86	26.48	25.63	24.36	26.37	23.09	23.08	22.42	21.32	21.26	18.78	20.5	18.04	17.02	18.1	15.01	15.58	13.49	15.45	13.14	13.57	11.41	11.59	11.02	11	10.41	12.02	10.46	9.84	9.57	9.68	10.4	8.03
Out_GCF_001642915	264.88	258.82	228.19	204.02	179.58	158.51	137.61	124.51	109.13	95.85	84.7	76.42	69.47	61.8	55.31	49.69	44.87	40.09	36.34	30.2	28.31	24.86	22.29	21.2	21.06	18.51	18.05	15.43	14.09	11.94	11.58	11.08	10.93	11.12	10.38	11.48	9.57	9.01	8.07	7.8	7.45	5.95	10.83	9.23	5.42	6.01	4.9	5.73	4.57
Out_GCF_001642955	154.85	149.36	126.95	111.18	94.27	82.61	67.81	57.24	49.12	43	35.69	32.39	28.49	24.62	20.51	17.84	15.64	14.04	12.01	10.32	9.64	8.39	7.31	7.01	6.71	5.99	5.93	5.48	4.95	4.13	5.43	3.81	4.32	4.53	4.87	5.48	4.52	3.57	4.05	3.63	3.74	3.35	3.82	8.67	3.49	2.97	3.35	3.56	2.18
Out_GCF_001688765	80.01	75.2	67.72	61.21	54.49	49.54	45.11	41.79	38.32	36	34.04	29.31	27.17	26.97	24.55	22.91	22.11	20	19.46	18.89	17.64	16.53	15.23	15.32	14.06	13.84	12.73	13.26	12.82	12.16	12.29	11.3	10.79	10.34	10.48	8.88	8.17	7.79	7.34	6.83	6.72	6.53	8.23	5.93	11.73	5.34	5.48	4.21	4.55
Out_GCF_001983935	194.14	188.96	163.41	142.72	124.69	111.18	99.71	88.3	77.87	68.47	59.77	53.26	49.41	43.9	40.12	36.63	32.59	29.14	24.76	23.6	21.63	18.86	18.27	15.58	15.5	14.06	12.47	11.92	11.07	10.02	8.89	8.4	8.24	7.92	10.24	8.11	8.66	7.1	7.67	6.71	6.33	5.84	8.85	5.52	7.76	7.46	6.87	7.19	6.02
Out_GCF_002117005	97.35	96.61	103.08	105.15	104.39	100.46	97.93	94.93	92.43	91.45	86.61	82.79	80.81	76.05	70.32	68.26	66.75	62.59	59.09	58.97	56.05	53.77	52.67	48.51	44.39	42.73	38.4	37.75	34.21	32.26	29.52	27.21	24.07	22.3	21.8	22.55	19.87	18.09	16.96	16.65	14.17	13.03	14.38	10.98	15.62	12.41	11.63	9.62	9.85
Out_GCF_002277955	390.34	377.79	343.7	315.84	287.47	265.4	238.61	222.13	205.52	187.74	178.88	167.99	159.05	143.71	137.87	129.23	123.75	115.33	109.36	102.68	97.59	91.13	85.77	80.07	78.05	74.75	71.29	65.73	63.84	59.68	56.93	54.94	50.26	47.3	42.67	46.29	41.29	38.91	36.19	33.94	31.83	30.31	33.13	27.74	26.01	26.23	24.83	24.69	25.24
Out_GCF_002289565	211.17	206.66	179.1	157.48	135.27	116.34	95.83	81.79	71.05	61.74	52.77	45.87	39.54	32.58	30.27	26.63	22.61	20.2	17.84	15.37	13.39	12.17	10.5	9.98	8.64	7.75	7.29	5.75	5.32	4.92	5.16	4.36	4.27	3.56	5.56	3.6	4.26	3.38	2.86	3.19	2.96	2.84	2.65	8.73	2.83	2.16	2.21	1.59	2.69
Out_GCF_002310495	93.32	90.15	83.69	74.94	69.77	62.86	53.95	49.51	44.29	39.86	35.44	30.89	28.7	25.35	23.5	21.06	19.86	17.31	15.43	12.66	12.55	10.99	10.44	10.05	9.31	8.93	8.35	8.7	7.36	6.37	6.11	5.53	7.05	4.67	6.04	5.48	5.12	5.24	4.47	4.73	4.41	4.93	3.3	7.96	3.93	3.98	3.86	4.14	5.27
Out_GCF_900113665	177.42	168.42	143.75	121.69	104.29	88.58	73.46	66.56	58.25	49.27	41.61	36.51	34.07	29.59	26.71	22.02	20.18	17.61	15.55	14.18	12.82	11.79	10.28	9.99	9.04	7.71	6.42	5.81	5.59	4.1	4.81	3.73	4.19	3.67	5.15	2.66	4.57	4	3.72	3.47	2.89	2.7	3.11	3.22	2.57	2.83	2.32	2.21	2.53
Out_GCF_900167535	82.64	80.89	75.03	70.06	63.16	56.91	50.34	45.83	40.5	38.42	35.43	34.53	30.92	28.59	25.43	22.93	19.94	17.53	15.89	15.19	14.74	12.72	13.11	12.01	11	10.88	9.92	9.01	8.46	7.62	7.7	6.81	6.26	5.99	5.73	5.56	5.73	6.11	5.63	5.29	4.74	5.35	4.68	4.61	4.56	4.09	3.38	4.07	3.07
Out_GCF_900232105	185.44	185.44	193.17	196.41	201.53	202.43	203.97	204.07	191.51	185.01	181.43	178.93	172.7	164.28	159.88	146.18	143.84	136.3	132.92	123.12	117.96	111.21	105.41	99.23	94.26	89.68	82.27	83.39	76.46	74.02	69.28	63.07	58.26	53.39	51.74	49.6	48.62	44.71	42.99	39.86	37.9	34.64	34.1	32.86	37.31	35.53	31.8	28.96	27.76
Out_UBA9264	228.01	221.77	193.23	171.99	153.84	138.9	118.09	103.89	89.63	79.52	70.71	64.1	55.81	47.25	45.95	40.06	36.24	32.69	27.7	24.02	20.54	20.29	17.19	15.93	14.91	12.77	13.3	10.9	11.2	9.88	8.06	9.01	6.72	8.95	4.77	9.14	4.67	5.08	4.21	4.2	3.56	3.66	6.78	6.68	4.16	4.83	3.55	3.98	4.4
PARAV	32.58	31.84	30.58	34.12	69.46	250.05	12.08	9.8	8.34	6.75	6.09	5.1	4.67	4.13	4.41	2.74	3.53	2.59	2.7	2.88	3.05	2.64	2.5	2.47	2.35	2.95	2.46	2.9	2.15	1.98	2.4	2.24	3.21	2.23	3.51	3.68	2.9	2.46	2.15	2.25	2.08	2.31	3.32	2.4	3.46	2.83	2.89	3.43	3.07
PARI007YTK11	257.98	255.3	242.61	231.26	224.65	216.94	201.08	191.37	188.74	180.44	173.4	161.41	155.45	145.52	137.17	127.52	116.36	103.84	97.92	90.69	83.12	75.14	72.07	66.07	65.51	58.21	55.58	52.91	49.06	42.6	39.59	36.57	35.87	32.71	27.74	27.26	26.45	26.2	22.84	22.02	19.02	18.27	15.51	20.79	19.1	21.3	15.97	14.3	13.55
PARI76ST10	419.73	417.75	405.18	389.16	373.38	352.79	335.09	315.51	300.81	282.43	266.68	254.73	240.88	224.47	211.18	198.03	188.11	168.08	158.44	146.01	130.41	119.21	109.5	100.49	95.08	87.47	81.23	73.72	66.81	57.81	54.77	50.65	47.61	42.33	39.88	38.49	36.6	34.27	28.76	27.14	24.48	22.04	20.83	23.16	22.35	22.58	19.65	18.73	18.13
PARIHat2	410.5	405.41	391.88	371.74	353.34	342.07	326.63	309.53	296.13	280.65	265.17	254.66	242.38	225.01	210.84	199.21	183.43	164.76	155.38	143.57	131.22	120.25	113.95	104.05	97.94	90.22	84.5	76.73	72.15	63.97	58.01	53.58	50.81	46.71	42.6	41.21	39.91	37.43	31.03	29.76	27.11	25.62	23.01	26.21	24.21	25.64	20.85	20.36	18.02
PARUW	81.25	78.6	71.16	62.91	53.56	46.26	41.21	34.57	30.13	25.48	22.77	20.29	19.16	16.84	16.73	13.86	13.24	11.15	10.65	9.17	8.19	7.16	6.81	5.85	4.93	4.92	4.67	4.72	3.62	2.86	2.63	2.25	2.37	2.66	2.29	4.04	1.59	1.46	1.75	1.78	1.66	1.73	4.54	1.69	3.74	2.5	1.99	2.61	2.28
PROGREC2	43.52	40.91	37.29	33.59	30.03	23.58	23.18	19.89	17.83	16.22	14.4	13.27	12.65	11.85	11.63	8.93	9.06	8.28	7.79	7.72	6.19	5.62	5.7	5.05	4.62	4.95	4.2	4.29	3.66	3.75	3.75	3.58	3.91	3.87	3.72	5.93	3.21	2.95	3	2.94	2.78	2.99	5.18	2.72	4.79	3.09	2.85	2.47	2.56
PROPHO	44.73	41.51	34.99	28.81	23.4	18.88	15.31	11.76	9.71	7.23	6.66	6	5.92	5.52	5.41	3.67	3.48	4.07	3.55	3.59	3.69	3.57	3.1	3.15	3.06	3.33	2.56	2.66	2.15	2.48	2.27	2.12	2.48	1.6	2.3	2.11	2.12	1.94	1.55	1.63	1.58	1.65	3.76	2.05	2.86	2.3	1.53	2.21	1.58
ProNeg	38.66	36.08	33.59	30.8	29.22	24.62	24.03	22.51	19.92	17.19	15.74	15	15.47	14.29	15.4	12.21	11.27	10.46	9.8	8.69	7.91	6.09	5.98	5.17	5.07	5.13	4.76	4.16	3.99	3.22	3.25	2.29	3.23	2.79	3.02	5.04	2.43	1.74	2.09	1.9	1.57	1.82	3.36	1.5	3.02	1.92	1.85	2.22	1.85
RHABDOW815	156.84	151.8	136.82	125.27	114.7	103	89.7	80.11	70.78	63.47	57.96	53.6	47.24	44.13	39.4	35.72	31.53	30.82	26.72	23.1	22.39	20.75	18.81	16.31	14.03	12.58	11.57	9.17	8.32	7.69	7.33	7.16	7.07	6.46	5.72	7.6	5.79	4.99	4.65	4.6	4.68	4.15	2.97	4.7	3.17	3.27	3.38	3.29	3.89
Rhab	164.31	160.02	144.99	131.82	119.32	108	95.62	86.87	77.8	69.93	62.96	57.12	50.96	47.76	43.34	38.26	34.29	32.33	28.66	24.97	24.04	21.81	20.42	17.84	15.59	14	12.98	11.19	10.23	9.12	8.66	8.83	8.89	7.99	7.68	8.79	7.88	6.51	6.13	5.76	6.22	5.56	4.35	5.71	4.08	4.28	4.33	4.59	4.77
RhabHel	136.11	131.22	116.46	105.03	93.85	83.66	70.93	64.73	56.49	50.98	45.88	41.84	36.54	33.28	29.24	25.24	22.22	21.1	18.64	16.45	15.63	14.16	12.77	11.17	10.49	9.63	8.79	7.27	6.15	5.56	5.4	5.33	5.43	4.57	4.02	5.47	4.33	3.84	3.68	3.61	3.84	3.92	2.13	4.48	2.18	2.8	3.28	2.84	4.52
Rubis	138.73	132.13	117.18	103.73	89.76	80.04	72.77	64.51	55.89	50.63	46.15	41.77	37.68	34.63	32.07	30	27.98	23.74	22.62	21.94	20.12	18.05	16.99	15.71	14.55	12.78	13.09	10.57	10.68	9.66	8.92	8.42	8.44	7.82	7.62	7.3	6.19	5.59	6.08	5.32	5.73	4.79	9.03	4.62	6.26	5.03	4.83	6.3	4.91
SIMNZ	112.55	165.56	248.41	299.3	41.07	34.41	29.52	24.69	21.92	18.33	14.46	13.47	11.51	10.31	8.38	7.17	5.93	5.45	5.62	5.89	5.03	5.01	4.44	4.29	4.01	3.51	3.84	2.94	3.26	3.79	2.97	3.68	3.19	3.18	2.68	3.29	2.13	2.26	2.74	2.65	2.87	1.94	4.71	2.51	5.01	3.63	3.29	2.76	4.11
SM2339	1383.95	1352.24	1289.73	1240.97	1178.94	1110.05	1048.66	987.33	929.16	878.52	827.68	772.4	718.55	683.08	644.36	603.53	554.29	527.17	488.66	454.52	424.53	399.62	375.08	351.21	325.48	307.38	288.31	262.91	248.98	231.02	214.61	198.33	186.71	182.99	167.66	159.4	156.63	147.67	134.8	123.37	115.73	102.2	97.75	93.36	91.38	90.41	85.27	75.63	70.74
SYNMED	107.74	102.62	85.94	72.82	65.26	57.13	48.43	43.61	39	34.28	31.29	30.12	27.84	24.58	21.75	21.03	19.14	17.39	15.36	14.54	13.21	12.89	10.47	10.3	9.48	8.81	8.95	8.47	7.95	7.88	6.11	6.62	5.7	5.19	5.48	5.55	4.28	4.62	4.24	4.19	3.62	3.11	6.23	2.75	5.92	5.18	4.25	3.84	4.73
TARWAD	16.67	15.26	16.62	17.07	17.47	17.15	17.25	16.56	17.12	15.74	15.78	15.85	15.59	14.81	15.29	14.93	14.54	15.15	14.91	15.51	15.89	14.88	14.38	14.48	14.06	14.39	15.23	14.34	15.12	14.34	13.36	12.73	13.33	11.21	11.7	12.32	11.2	10.04	10.31	9.19	8.9	8.67	9.13	9.61	8.58	8.29	8.22	5.94	8.23
TUME1	106.98	104.61	93.99	82.4	70.6	61.64	54.46	47.87	44.22	40.39	35.88	32.38	31.45	28.84	27.33	22.76	21.76	18.99	17.88	15.82	14.63	14	12.06	10.88	9.7	10.29	8.91	8.28	7.49	7.16	7.06	5.49	5.79	5.51	5.73	5.02	5.21	5.04	4.54	4.23	4.04	3.37	5.93	4.05	4.73	4.13	3.45	3.76	4.02
WADCW	44.17	42.41	35.35	30.11	25.66	21.98	19.97	16.66	16.12	15.34	13.67	12.85	12.3	12.48	11.62	10.53	9.25	8.66	8.7	8.71	8.18	7.19	7.74	7.64	7.13	6.63	7.13	6.49	6.04	5.97	5.26	4.9	5.46	4.29	7.21	5.24	5.33	4.89	5.01	5.09	5.12	4.69	5.72	4.99	5.29	4.81	4.73	3.9	4.23
XENOCL	83.76	79.46	66.89	55.19	49.68	42.81	37.03	30.73	28.71	24.94	20.71	18.94	16.41	14.75	13.58	12.82	10.36	8.91	8.64	8.67	7.96	6.93	6.17	5.92	4.81	4.48	4.7	4.57	4.11	3.77	3.1	2.59	2.19	1.93	2.45	3.24	2.42	2.59	2.18	1.9	1.38	1.63	2.78	1.94	2.51	1.71	1.64	1.39	1.61
[truncated: 27 more columns]

## Sheet: Data S4b 183 taxa alignment
Data S4b: Stepwise removal of compositionally biased sites from the 183 taxa concatenated marker gene alignment.
Alignment number	0	1	2	3	4	5	6	7	8	9	10	11	12	13	14	15	16	17	18	19	20	21	22	23	24	25	26	27	28	29	30	31	32	33	34	35	36	37	38	39	40	41	42	43	44	45	46	47	48
Alignment length (amino acids)	16506	16341	16178	16017	15857	15699	15543	15388	15235	15083	14933	14784	14637	14491	14347	14204	14062	13922	13783	13646	13510	13375	13242	13110	12979	12850	12722	12595	12470	12346	12223	12101	11980	11861	11743	11626	11510	11395	11282	11170	11059	10949	10840	10732	10625	10519	10414	10310	10207
Percentage of alignment removed	0	0.999636	1.98716	2.96256	3.9319	4.88913	5.83424	6.77329	7.70023	8.62111	9.52987	10.4326	11.3232	12.2077	13.0801	13.9464	14.8067	15.6549	16.497	17.327	18.151	18.9689	19.7746	20.5743	21.368	22.1495	22.925	23.6944	24.4517	25.203	25.9481	26.6873	27.4203	28.1413	28.8562	29.565	30.2678	30.9645	31.6491	32.3276	33.0001	33.6665	34.3269	34.9812	35.6295	36.2717	36.9078	37.5379	38.1619
Number of taxa with significant chi2test scores	174	172	168	168	161	157	153	148	139	134	130	123	112	101	91	85	78	70	65	63	57	54	52	50	47	45	39	36	34	29	26	24	24	22	22	22	21	20	18	15	12	12	11	11	9	9	7	4	4
1021942-13	23.53	21.99	22.36	21.7	20.86	21.63	20.45	20.72	20.75	21.05	20.37	19.58	18.38	17.5	18.33	17.79	17.61	16.68	17.32	17.17	17.2	16.74	16.93	14.96	14.98	13.93	13.98	14.22	13.69	14.12	12.54	14.02	11.4	14.91	11.75	18.53	14.78	14.02	12.83	12.91	12.88	13.62	12.03	13.93	12.52	12.74	12.46	11.8	10.93
1021942-14	41.39	39.41	33.66	31.88	30.52	28.32	27.45	25.98	24.71	24.87	23.51	22.54	22.37	20.83	20.66	19	18.67	18.17	16.6	16.77	15.22	15.5	14.7	13.54	13.44	12.74	12.5	13.15	13.07	12.43	11.02	11.29	10.56	11.01	10.54	10.99	10.78	9.54	9.62	8.04	9.63	7.75	8.26	8.47	7.49	7.87	6.19	6.09	5.8
1039689-34	108.42	103.99	97.11	91.32	84.95	79.82	75.83	70.87	65.43	61.84	58.33	58.67	57.19	54.61	53.96	53.49	50.52	48.55	45.67	42.93	42.16	39.41	36.01	34.67	34.51	34.18	31.81	29.64	30.13	26.73	27.61	23.1	24.8	18.55	23.75	19.12	19.6	18.6	17.07	17.28	14.57	15.66	13.63	13.99	13.5	12.36	12.28	11.95	11.18
1041544-29	67.73	65.12	57.04	48.48	39.59	33.9	29.98	24.92	20.86	18.4	16.01	13.96	13.62	12.21	11.06	10.75	8.93	9.38	7.69	8.07	7.45	6.67	7.04	6	5.94	6.08	5.09	4.17	4.46	3.63	4.85	3.02	5.77	2.84	4.72	5.1	3.14	3.31	2.96	3.31	3.05	2.99	3.39	3.65	2.55	2.58	2.93	2.52	2.73
1045192-5	94.17	88.32	82.87	76.66	70.46	66.11	59.69	55.7	51.05	48.09	43.44	41.03	38.58	34.75	31.16	28.22	26.74	24.13	23.49	22.55	21.75	18.38	18.8	18.4	14.9	14.66	14.58	12.35	12.98	12.57	10.55	10.41	9.56	10.24	8.65	10.03	7.75	7.49	7.36	7.18	7.04	6.43	6.11	6.42	6.05	6.11	6.08	5.04	5.06
1045240-7	209.06	203.91	198.17	196.68	195.03	187.56	179.84	175.36	168.38	161.69	159.57	154.03	149.29	138.42	132.49	122.72	118.12	114.24	108.01	102.57	98.37	93.45	90.84	85.64	77.13	71.48	68.93	64.61	62.64	60.44	57.22	55.24	51.29	51.72	50.1	49.84	49.03	45.51	43.27	38.68	37	33.73	36.48	34.65	31.86	31.8	28.53	25.64	24.42
1049244-12	209.16	203.64	189.02	173.97	159.72	148.56	134.75	124.28	111.79	105.48	97.92	90.82	85.77	82.34	74.45	70.11	63.1	60.17	58.87	56.22	51.26	47.31	44.44	41.99	37.4	35.21	34.35	31.99	32.52	28.7	27.93	24.09	25.42	23	22.51	25.71	22.82	22.5	21.51	20.78	19.37	19.52	18.25	19.95	16.14	18.38	17.14	16.48	16.04
1063924-70	58.46	54.35	45.41	39.39	35.18	31.74	29.85	26.46	24.99	23.73	22.93	22.25	19.52	18.69	19.14	18.61	17.65	18.35	18.13	18.54	18.2	17.35	16.42	14.93	14.84	14.6	14.38	15.01	13.65	13.22	14.53	12.32	14.33	11.06	11.8	13.91	11.83	11.11	10.44	10.59	9.47	9.11	9.57	8.65	10.64	9.32	8.88	8.26	7.54
1064120-29	32.72	29.79	25.22	20.81	19.05	16.8	15.46	14.94	13.16	13.69	12.26	10.98	8.85	9.06	7.98	8.02	7.17	7.18	6.85	6.5	6.23	6.12	6.42	5.63	6.04	5.69	5.27	4.49	5.07	5.41	4.57	4.89	4.86	5.46	4.12	9.3	6.76	6	5.19	4.61	4.12	4.19	4.24	4.26	3.62	3.53	3.25	3.07	2.69
1095360-24	38.6	35.08	27.17	22.07	19.4	17.39	16.75	15.29	14.65	14.15	13.57	13.13	12.98	12.8	13.57	13.36	13.82	12.97	11.74	11.22	11.02	10.88	10.65	10.55	10.12	9.85	9.97	9.49	10.05	9.77	9.42	9.53	9.27	9	9.53	9.85	8.81	7.99	7.51	8.39	7.97	8.01	7.07	7.38	6.22	5.92	5.84	6	5.95
1096102-30	55.02	51.99	42.87	36.86	30.88	25.5	23.11	19.54	17.65	16.64	14.6	13.34	11.55	10.89	10.67	9.69	9.35	7.89	7.69	7.86	7	6.3	6.05	6.08	5.52	6	5.83	5.12	4.99	5.15	3.76	5.31	3.95	4.25	5.58	3.81	4.05	3.78	3.71	3.35	3.45	2.67	3.7	2.93	3.46	2.9	2.83	2.69	2.82
1159587-4_forest	42.86	41.03	38.89	37.05	37.62	38.98	38.71	36.8	36.68	35.64	33.84	32.75	31.17	30.05	29.27	25.63	25.76	24.43	23.22	22.1	20.84	23.02	21.94	21.1	21.33	21.38	21.78	19.85	20.73	20.11	17.96	19.21	18.76	17.14	19.19	17.44	17.08	15.58	14.11	12.99	14.2	12.71	13.01	12.85	12.5	12.76	11.37	9.65	9.23
3300004085-10	84.92	79.51	75.68	71.85	66.82	62.76	57.86	54.65	51.8	49.32	45.67	42.6	42.63	38.13	37.41	33.33	31.55	28.4	27.91	26.58	24.85	22.01	21.31	20.64	17.19	16.3	15.59	14.3	13.52	13.35	12.7	12.11	11.83	11.04	10.62	12.59	10.72	10.03	9.38	8.54	8.65	8.51	8.14	8.36	8.82	8.6	8.11	6.37	6.75
3300005529-103	28.39	25.15	19.31	15.78	13.53	11.12	10.46	10.28	9.76	9.48	8.91	8.69	9.31	9.79	8.87	9.58	9.61	10.68	10.08	10.27	9.03	9.14	9.15	9.33	9.07	7.86	8.17	8.26	8.13	7.77	7.18	6.64	7.51	5.38	6.91	7.1	5.57	5.36	5.05	4.51	4.66	4.78	4.25	4.6	3.79	3.42	4.03	4.01	4.15
3300006056-100	108.18	102.6	86.21	73.43	64.42	58.9	52.98	48.17	41.87	37.07	32.08	30.42	26.19	23.94	21.47	20.26	18.61	16.91	15.05	14.65	13.71	12.33	11.96	10.99	10.44	10.54	9.39	9.84	8.71	7.57	7.42	7	7.25	6.41	6.89	6.92	5.8	5.17	4.29	5.23	4.57	4.54	3.8	3.06	3.36	2.62	2.86	3.04	3.17
3300006056-139	53.57	54.21	52.03	48.83	46.82	43.66	42.74	40.32	37.87	35.1	35.27	33.53	32.37	31.77	30.14	29.26	27.85	27.2	26.84	25.02	23.43	22.06	20.54	18.78	17.45	15.76	15.7	14.45	14.43	14.37	14.25	12.9	12.91	11.75	12.96	12.58	14.22	13.55	11.81	11.28	10.79	10.57	10.83	10.71	10.17	9.31	8.27	7.13	6.95
3300006177-14	33.62	31.08	26.8	22.68	20.91	17.86	16.94	14.91	14.29	13.12	12.1	10.98	10.36	10.25	10.03	10	9.69	9.71	8.55	8.59	7.81	7.56	7.1	7.24	6.73	6.07	5.81	5.64	5.22	5.29	5.34	5.22	5	4.3	5.97	4.75	4.69	4.45	4.51	3.71	4.17	2.98	3.28	2.82	2.85	2.58	2.22	2.18	1.97
3300009083-135	139.85	132.96	118.06	108.34	98.25	84.56	78.2	69.22	63.71	56.87	49.6	41.91	39.42	37.7	33.71	31.62	28.94	26	23.55	21.87	21.92	20.04	18.64	17.13	16.89	16.73	15.5	14.59	13.84	13.09	14.98	11.28	13.9	10.02	11.71	10.48	8.1	8.26	7.83	8.55	7.31	9.09	7.14	8.09	6.59	6.91	6.76	6	4.97
3300009084-136	166.19	160.06	145.26	133.69	121.05	108.42	99.67	88.32	77.61	70.24	64.49	57.71	53.44	48.93	43.75	39.47	36.89	34.28	29.61	27.44	27.12	24.76	22.59	20.67	20.06	19.74	19.17	17.75	15.96	14.34	15.18	11.29	12.08	10.2	10.31	12.98	9.88	8.81	8.01	8.51	7.84	8.47	8.13	8.98	7.15	7.99	8.33	7.65	5.7
3300009084-150	26.46	26.04	28.29	31.24	32.31	33.19	34.25	31.9	31.87	29.71	31.1	30.32	29.34	30.92	30.12	27.5	26.81	25.78	24.87	25.54	23.67	21.78	20.49	18.81	19.26	18.98	17.5	17.29	17.54	16.04	14.09	14.86	13.71	14.28	13.52	14.99	13.65	12.7	13.04	11.3	11.75	10.89	10.78	11.11	10.18	9.74	8.89	8.48	8.37
3300009703-49	161.67	152.37	134.99	120.8	108.52	94.05	83.56	73.82	66.15	59.58	54.12	48.24	42.98	39.61	35.87	31.15	28.71	26.89	25.57	22.52	22.24	21.06	18.37	17.39	14.32	14.3	12.38	12.62	12.39	12.86	11.31	12.24	11.47	11.06	10.58	11.09	9.97	9.08	7.82	6.8	5.19	5.47	3.77	4.4	4.49	3.61	3.49	3.44	3.17
3300009709-46	79.77	74.44	61.45	54.18	48.04	43.9	41.13	36.47	33.77	32.18	31.43	29.88	29.3	26.92	23.8	23.62	22.18	18.38	17.77	15.3	14.7	15.98	13.42	12.35	11.56	12.31	12.19	11.88	10.68	9.83	10.27	10.14	9.59	8.67	9.54	10.5	8.68	8.42	9.34	7.47	7.09	7.67	5.99	6.72	6.12	5.55	4.88	4.91	4.91
3300009787-37	56.29	55.34	55.23	52.81	49.76	45.21	41.68	38.4	37.01	33.97	32.01	28.68	26.04	22.85	20.34	20.52	20.27	18.27	16.95	18.08	16.77	14.96	15.72	13.63	13.63	11.65	11.77	10.66	10.29	9.12	7.44	8.55	6.97	8.39	7.11	11.11	9.23	8.25	8.76	7.05	8.4	6.96	7.14	9.07	6.18	7.62	5.59	5.67	5.17
3300011418-10	29.82	29.48	24.12	20.4	18.55	16.53	15.03	14.26	14.16	14.28	13.7	13.21	13.35	13.32	12.86	11.94	12.04	12.55	12.69	13.07	13.02	11.62	11.85	11.38	11.21	11.25	10.39	10.7	10.1	10.17	9.98	9.76	9.31	9.03	9.69	12.81	10.88	9.87	9.42	8.56	9.24	8.39	9.17	8.81	8.98	8.08	7.91	7.72	7.63
3300011418-14	56.38	53.57	46.86	46.31	44.16	41.74	39.2	38	36.9	35.57	35.87	34.59	33.89	31.35	28.87	27.18	27.27	25.88	24.41	23.03	23.28	21.96	20.73	20.42	18.96	17.89	16.82	16.48	16.65	16.23	14.67	15.89	14.37	15.4	13.58	17.16	15.4	14.7	13.58	13.23	12.44	12.91	12.35	12.3	12.49	11.22	10.41	9.03	9.31
3300012931-71	67.55	66.05	68.42	64.7	60.75	59.19	56.54	54.54	52.5	51.08	48.29	47.22	42.37	40.15	35.71	34.74	31.48	30.86	30.09	29.06	26.89	25.1	24.67	23.64	23.51	20.46	20.3	18.62	18.52	16.82	16.07	15.05	14.59	15.56	13.23	16.07	14.04	13.19	13.16	10.9	11.85	10.23	10.76	11.34	10.07	10.11	8.59	7.63	6.82
3300013126-109	257.55	249.99	239.37	223.55	210.49	202.97	188.4	179.81	166.89	157.57	154.11	143.83	136.89	133.12	124.53	115.67	112.15	107.61	101.82	98.65	89.75	86.42	79.66	78.44	73.51	69.89	66.06	63.18	61.26	55.62	52.74	49.26	48.85	46.12	45.22	43.91	43.58	41.14	37.39	35.76	33.07	32.26	28.95	27.64	25.63	24.02	22.74	20.29	19.52
3300013132-109	193.77	186.55	162.86	147.25	132.26	119.16	104.63	94.15	87.52	81.43	76.08	67.78	64.73	58.84	55.41	49.97	47.37	41.59	39.83	36.5	32.88	31.75	30.5	29.81	27.58	26.95	25.02	23.38	22.12	20.69	20.3	20.62	19.32	20.8	18.68	20.57	18.35	18.16	15.85	16.35	14.99	14.67	12.36	12.78	11.44	11.61	9.82	9.05	8.92
3300013133-59	66.24	62.21	50.8	44.91	39.91	35.87	30.49	26.08	24.76	22.15	19.58	15.8	14.84	12.92	11.55	10.03	9.22	8.81	8.32	8.45	8.58	7.98	6.98	6.5	6.39	6.51	5.48	4.88	4.93	4.99	4.24	4.51	3.72	3.97	4.67	4.03	3.6	4.08	3.85	3.75	4.28	3.91	4.41	3.5	3.39	2.76	3.28	3.23	3.46
3300020740-2_forest	39.79	38.74	35.18	30.15	27.04	25.13	22.07	20.43	17.96	17.46	17.28	15.64	15.22	13.69	13.59	14.09	13.77	13.35	13.56	12.69	12.44	11	11.4	10.56	10.12	9.33	9.61	8.96	8.68	7.66	7.86	7.3	8.47	7.09	7.37	9.29	7.3	5.89	6.62	5.38	5.33	6.1	4.99	7.42	4.69	5.41	3.65	3.49	3.54
3300020889-1_forest	31.97	30.33	27.53	24.47	21.17	20.65	19.32	19	17.8	17.37	16.39	16.58	16.74	15.29	15.45	15.9	14.66	15.47	15.24	17.25	15.3	15.67	15.25	13.98	12.99	12.67	12.32	10.92	10.6	8.69	9.22	7.95	8.3	7.97	8.32	9.89	7.67	7.97	7.67	6.73	7.27	6.69	6.31	7.55	5.65	7.63	6.23	6.38	6.76
3300020970-2_forest	40.81	38.57	32.52	27.52	24.35	21.08	17.45	14.83	12.01	10.98	9.84	9.11	8.04	8.48	7.72	7.42	7.15	6.63	5.56	5.99	5.85	5.23	5.4	4.66	4.59	4.62	4.48	4.49	4.33	4.86	3.88	4.86	4	4.45	4.69	6.95	4.94	4.63	4.27	4.71	4.59	5.04	5.15	4.6	4.08	3.76	3.91	3.56	3.58
ACE65	115.12	113.18	102.33	92.15	80.18	70.98	62.08	55.33	49.55	45.76	40.84	37.58	34.94	32.24	29.07	25.7	23.07	22.81	19.62	19.06	17.41	15.86	16.31	13.75	13.19	13.3	12.3	11.66	10.3	9.57	7.63	8.05	7.96	8.02	7.16	10.18	7.83	7.06	7.98	5.68	6.55	4.5	6.61	5.02	4.09	4.59	3.36	3.04	2.84
ACE82	81.89	79.53	71.51	62.76	53.31	45.79	40.57	33.98	29.26	24.62	22.83	19.5	18.21	16.82	13.97	13.7	11.96	10.94	9.53	8.62	7.81	6.71	7.25	5.91	5.59	4.77	4.29	4.26	4.14	2.95	2.74	3.34	3.24	3.64	3.05	6.47	3.89	3.7	2.83	3.33	3.18	2.59	2.81	3.3	2.31	2.98	2.16	1.76	1.27
CG10BFR821140104234	48.1	46.3	37.66	29.74	23.39	19.88	17.34	14.45	13.23	12.15	10.96	9.96	9.86	9.74	9.3	9.56	8.27	8.59	8.07	8.58	8.45	8.37	8	7.18	7.36	6.55	6.78	6.4	6.85	6.19	7.12	5.31	7.63	5.51	7.5	7.16	5.89	5.51	4.36	4.35	3.25	3.99	3.22	4.83	3.44	3.5	3.61	3.13	3.45
CHLCV	83.93	82.61	72.29	62.75	56.36	47.66	41.45	34.05	29.65	25.15	21.75	19.69	17.09	15.88	13.15	11.05	9.77	7.82	6.7	6.16	5.28	5.48	4.11	3.76	3.12	2.99	2.81	2.51	2.4	1.75	1.84	2.58	2.29	1.72	3.42	2.12	1.6	1.52	1.49	1.87	0.87	1.76	1.06	2	1.09	1.38	1.3	0.89	1.06
CHLFF	83.48	82.08	72.69	63.22	56.25	47.92	40.48	32.25	26.73	21.9	18.26	15.44	13.14	11.88	9.33	8.05	6.53	5.91	5.03	4.64	4.01	3.94	3.01	2.65	2.42	2.25	1.6	1.57	1.38	1.41	0.89	1.33	1.43	1.07	2.39	1.63	1.02	1.13	1.34	1.45	0.79	1.28	1.06	1.55	0.98	1.1	1.05	0.74	0.71
CHLGAL	121.35	118.69	108.16	100.5	90.57	80	72.16	63.85	56.24	48.82	43.31	38.59	34.65	30.74	27.21	24.21	21.43	19.06	16.84	15.13	13.24	11.92	11.1	8.71	8.67	6.82	6.54	5.74	6.38	5.36	5.03	4.61	4.76	4.84	4.31	4.83	3.88	3.75	2.98	3.26	2.79	3.26	2.49	3.07	2.19	2.97	2.33	2.83	2.03
CHL_GCA_000516655	119.23	116.74	109.04	99.85	89.35	76.88	67.42	60.53	54.27	46.09	40.28	37.23	30.59	27.64	24.27	22.24	19.69	18.28	15.87	15.43	12.8	11.94	10.79	9.89	8.3	8.27	7.25	7.46	5.98	5.68	5.2	5.56	5.27	5.12	3.45	6.87	4.62	4.16	4.66	3.44	4	3.26	3.57	2.34	3.3	2.77	2.85	2.68	2.36
CHL_GCF_000175535	97.14	93.4	84.89	77.97	71.64	61.95	54.32	47.62	42.04	38.07	33.09	29.51	24.55	22.86	19.17	17.93	16.33	14.13	11.85	11.91	10.19	10.26	9.45	8.37	8.27	7.7	7.03	7.01	5.63	5.64	5.59	5.53	6.26	4.93	5.47	5.99	4.35	4.6	4	3.35	3.73	3.3	3.48	3.03	2.86	2.7	2.77	2.27	2.99
CHL_GCF_000298515	94.6	91.82	80.28	71.75	64.04	56.82	48.65	41.27	36.27	29.51	25.26	23.04	20.39	17.88	15.09	12.62	10.8	9.62	8.43	8.05	6.57	6.63	5.22	4.54	4.04	4.09	3.12	3.23	3.66	2.76	2.67	3.04	2.69	2.57	2.17	3.58	2.04	1.82	1.86	1.79	1.6	1.76	1.22	2.11	1.41	2.11	1.83	1.16	1.21
CHL_GCF_000417695	116.02	112.92	104.16	93.7	85.01	75.16	66.39	58.45	51.45	44.08	39.97	36.36	31.86	29.19	25.52	24.28	20.84	18.59	15.31	14	11.22	10.93	9.96	8.43	8.13	6.64	5.38	5.06	4.07	3.72	3.18	3.5	3.36	3.07	2.94	4.22	2.47	2.85	2.54	2.36	2.79	2.29	2.05	2.35	1.75	2.19	2.01	1.53	2.11
CHL_GCF_000417735	137.37	134.53	123.59	113.93	104.79	93.03	83.82	73.02	65.61	58.12	53.43	49.26	43.93	40.34	34.65	31.87	28.84	26.71	23.83	22.68	19.24	17.36	15.39	13.15	12.8	11.53	9.98	9.02	9.12	7.99	7.38	6.59	6.7	6.31	5.54	6.19	5.2	5.51	4.61	5.22	4.08	5.12	3.49	4.83	2.96	3.97	3.31	3.11	2.4
CHL_GCF_000441735	88.16	84.9	78.41	71.71	64.83	55.31	48.45	41.58	36.64	31.05	26.9	23.2	19.12	17.81	14.98	13.6	11.95	9.89	8.31	7.83	6.86	6.68	6.38	5.27	5.2	4.12	4.14	3.88	3.11	3.03	3.02	3.22	3.44	3.38	3.1	4.48	2.69	2.64	2.65	3.11	2.91	2.46	3.21	2.23	2.16	2.18	2.19	2.03	2.31
CHL_GCF_000470805	124.63	122.36	113.99	104.66	94.38	84.13	73.7	64.6	58.14	49.19	45.29	41.32	35.99	32.94	29.12	27.26	25.48	21	18.36	17.34	15.46	14.68	13.05	11.19	10.77	9.74	7.76	8.49	7.34	6.35	5.92	7.28	4.58	6.66	5.11	7.89	5.12	4.73	4.35	2.97	4.75	2.74	3.29	2.33	2.51	2.78	1.86	2.09	1.65
CHL_GCF_000952935	99.26	97.49	85.76	75.73	66.7	58.37	50.64	42.73	37.51	30.36	26.39	23.96	21.39	19.12	15.77	13.15	11.49	9.6	8.17	7.71	6	5.7	4.74	3.75	3.64	3.15	2.68	2.7	2.45	1.57	1.59	2.61	2.2	2.24	1.97	3.14	1.38	1.28	1.4	1.12	1.2	1.11	0.96	1.17	1.14	1.26	1.38	0.89	0.92
CHL_GCF_001653975	130.61	128.56	118.24	108.53	97.55	88.93	81.34	73.77	65.82	57.59	53.49	48.14	42.85	38.79	36.35	32.77	29.76	27.83	24.53	23.15	21.55	18.77	17.58	15.85	15.33	13.78	12.79	11.41	12.2	11.38	11.33	9.99	9.03	9.73	6.62	10.77	8.15	7.45	6.73	6.6	5.93	6	5.22	6.05	4.81	5.38	3.9	4.37	3.63
CHL_GCF_002817655	135.15	132.93	124.28	114.17	102.16	90.17	78.7	69.19	60.94	52.99	47.18	42.96	35.31	32.44	28.3	26.25	23.41	21.61	18.58	17.17	14.67	12.86	11.24	9.9	8.33	7.96	6.62	6.74	6.17	5.86	5.23	5.02	4.58	5.01	3.47	6.23	4.43	4.79	4.46	3.87	4.74	3.75	3.56	3.2	3.18	3.07	2.56	2.67	2.14
CHL_GCF_900149595	94.9	91.19	83.75	78.07	72.11	62.13	55.54	48.51	43.04	38.76	34.84	30.62	26.49	24.34	20.79	19.37	17.77	14.97	12.8	12.72	10.84	11.18	11.02	8.97	9.4	8.37	8.3	7.81	6.04	5.67	5.53	5.74	6.2	5.95	6.09	7.49	5.58	5.94	5.22	4.74	5.13	4.39	4.98	4.17	3.56	3.79	3.56	3.11	3.96
CLASAL	159.19	155.33	143.53	135.86	123.13	111.74	104.28	97.03	88.07	83.48	77.15	73.26	66.69	64.62	59.1	55.58	52.01	50.43	47.33	44.11	40.31	39.34	35.8	34	31.05	28.26	26.75	25.38	24.47	23.96	21.86	20.77	19.89	20.32	19.36	18.85	18.5	17.7	16.32	14.92	14.66	14.38	12.6	12.95	11.2	11.62	11.46	11.02	10.12
Crib	97.6	94.02	79.88	69.69	63.64	57.56	51.22	44.38	36.91	34.17	30.92	27.53	24.8	23.21	20.78	17.71	16.13	13.68	13.93	11.95	11.72	11.41	10.65	10.7	9.1	9.04	8.25	7.1	6.55	5.75	5.87	6.01	5.16	6.18	5.95	9.35	7.05	7.1	7.03	7.71	5.88	6.61	5.73	5.91	5.43	5.11	5.91	5.75	4.64
EPS4	115.1	112.38	102.13	90.96	77.76	69.67	60.25	53.02	47.31	43.16	38.91	35.59	33.35	30.86	27.66	24.55	22.31	21.82	18.08	17.41	15.68	14.51	14.27	12.12	11.35	11.18	10.49	8.86	8.11	6.96	5.78	5.85	6.52	6.19	5.48	8.21	6.12	5.46	6.07	4.64	4.36	3.8	4.19	4.67	3.55	4.76	3.03	3	2.29
Estrella	61.93	57.65	47.7	43.72	38.35	33.82	32.68	30.25	28.28	26.99	24.88	23.15	21.73	20.97	20.99	18.19	20.57	19.72	18.18	16.64	16.59	15.86	13.71	13.69	12.03	12.22	11.42	11.18	10.32	10.16	10.12	9.69	10.37	8.76	11.29	8.84	8.58	8.02	7.37	8.32	7.65	7.92	7.53	6.43	7.56	6.53	6.53	6.54	7.11
Ga0074140	31.99	30.84	25.23	21.48	18.9	16.9	16.12	16.35	16.72	17.12	16.36	16.47	16.84	16.06	16.61	15.39	15.7	15.51	16.05	15.87	14.29	14.26	13.73	13.36	13.18	12.48	10.92	11.15	9.82	10.96	9.74	11.39	9.86	11.96	10.78	14.41	12.97	11.2	10.2	8.73	9.68	8.51	8.96	7.66	8.43	7.24	7.01	6.61	6.89
H124911	186.45	342.49	593.07	53.38	49.84	48.02	45.3	43.24	40.95	37.74	37.42	35.59	35.16	33.39	32.47	30.72	30.51	28.62	27.02	25.91	24.57	22.25	20.78	20.1	19.69	18.87	17.89	17.69	16.42	14.54	12.74	11.65	11.36	10.2	13.33	11.5	13	12.23	10.46	10.43	10.38	10	9.3	9.38	9.94	9.25	8.68	7.71	7.78
HSC3	53.59	48.76	41.07	35.21	28.58	24.19	22.98	21.51	18.55	16.28	14.97	11.73	11.74	10.2	8.77	8.29	7.54	7.52	6.09	6.47	5.52	5.45	4.86	3.89	4.14	3.64	3.73	3.21	2.89	3.19	3.15	3.53	2.78	3.54	3.09	6.98	4.24	4.09	4.3	3.75	3.84	4.05	3.95	4.1	3.18	3.15	3.14	2.39	2.24
HST3	56.26	52.56	44.22	37.47	30.63	24.33	21.12	18.25	14.81	12.28	10.31	7.52	6.47	6.05	5.11	4.79	4.59	4.63	4.37	4.11	3.48	4.1	3.74	3.58	3.91	3.52	3.91	3.5	2.96	3.49	2.83	2.6	1.71	3.14	2.37	7.19	4.17	3.94	3.81	3.81	3.81	3.81	3.82	3.84	3.19	3.38	2.79	2.54	2.16
K1000_chlam_1	588.46	575.63	530.99	488.99	448.32	399.78	355.51	321.08	286.81	257.31	231.45	205.98	180.39	161.91	146.58	130.75	116.23	103.9	96.71	89.93	80.42	71.09	64.81	56.46	51.91	47.41	41.93	37.15	33.86	29.32	26.98	22.03	21.63	21.05	19.09	19.84	19.91	17.46	15.49	13.78	13.18	13.56	12.13	11.7	12.71	11.49	10.82	8.87	6.99
K1060_chlam_1	718.06	700.97	649.39	594.97	545.16	485.46	433.46	387.38	349.15	311.78	274.47	244.52	217.08	192.57	172.52	155.82	141.95	123.82	111.88	96.12	86.83	78.91	68.56	61.83	56.11	48.91	44.53	37.54	33.63	29.98	29.86	26.76	25.97	24.95	23.67	24.94	23.35	20.82	17.58	15.83	14.1	14.93	13.51	12.4	14.12	11.56	10.97	10.56	9.06
K1060_chlam_2	69.01	64.56	54.54	47.64	41.15	36.11	31.91	28.05	24.95	23.4	20.13	18.19	15.53	14.14	13.1	11.2	10.32	8.97	8.4	8.74	8.06	8.27	7.76	7.94	7.15	7.02	6.3	6.94	5.28	6.06	5.3	6.08	4.68	5.27	6.15	5.51	4.65	4.55	3.76	3.26	3.33	3.13	3.34	3.84	3.3	3.07	2.43	2.82	2.5
K1060_chlam_5	1001.78	980.1	931.13	882.85	835.99	768.46	706.9	654.64	603.07	550.63	508.64	476.65	438.07	400.39	366.5	336.92	310.51	287.49	265.46	242.98	223.04	204.06	187.84	173.95	163.05	147.19	134.5	125.19	116.81	105.23	100	92.44	87.89	84.8	79.44	80.36	78.25	70.45	63.87	58.9	53.66	52.04	46.16	46.46	44.62	43.14	39.85	35.95	34.01
K9	73.11	69.1	55.35	46.99	42.89	37.96	31.86	27.36	24.76	20.9	19.04	17.13	15.48	13.97	12.78	11.76	10.93	9.44	9.65	9.43	9.79	9.43	8.41	8.03	7.54	7.13	6.66	6.92	5.61	5.74	5.36	5.29	5.69	5.08	6.34	7.4	5.67	5.31	4.42	5.27	4.2	5.06	4.2	5.04	4.79	4.53	4.14	4.4	4.44
K940_chlam_3	69.75	68.6	60.45	54.36	48.7	45.26	41.86	36.59	31.94	30.43	28.37	26.16	25.75	24.96	24.09	21.36	21.55	22.67	22.03	21.46	19.61	18.26	17.39	14.61	14.59	14.06	14.16	14.18	14.37	12.88	14.55	10.97	14.1	9.5	11.25	9.94	8.46	8.44	8.69	8.25	7.65	7.34	8.15	7.8	8.03	6.69	6.49	5.52	5.9
K940_chlam_5	660.93	643.73	597.76	546.6	494.2	439.82	388.01	340.5	300.67	266.2	235.26	208.18	185.21	161.86	143.08	126.95	112.43	96.73	86.2	72.61	65.44	57.35	48.08	42.47	38.31	32.41	28.15	23.67	21.4	18.05	17.27	15.89	14.36	14.62	13	14.71	12.91	11.64	9.57	8.71	7.5	8.03	6.59	6.22	7.02	5.99	5.78	4.66	4.06
K940_chlam_6	80.49	76.89	64.89	57.86	51.52	46.49	40.74	36.25	32.5	29.89	24.89	24.11	22.46	21.44	20.34	19.28	16.09	15.12	14.12	13.35	12.97	12.24	11.11	11.4	11.31	10.99	10.48	9.53	9.31	8.29	8.72	7.8	8.93	8.16	8.7	9.85	8.74	8.14	7.98	8.32	8.25	8.54	8.5	8.97	9.35	8.35	8.67	8.61	7.37
K940_chlam_7	61.09	59.86	52.72	48.61	42.6	38.4	35.57	32.04	28.02	26.53	24.57	21.47	19.65	19.23	19.21	18.78	15.85	17.01	15.41	14.18	12.32	11.64	11.52	10.37	9.27	9.71	8.47	8.68	8.45	6.68	8.14	5.92	10.36	6	8.86	8.41	6.68	6.52	6.63	6.25	6.37	5.85	6.02	6.23	5.43	5.64	5.15	4.32	4.38
K940_chlam_8	300.79	296.54	272.91	261.74	245.23	229.6	209.79	194.29	182.27	178.19	166.62	154.39	147.59	137.3	128.29	117.58	113.1	103.83	95.33	86.94	83.62	75.63	72.11	68.93	64.98	57.75	53.96	52.84	48.1	48.08	44.33	42.41	39.69	39.91	35.95	36.7	34.24	32.79	29.95	27.32	25.45	24.35	22.78	22.31	21.4	20.13	19.46	17.89	17.16
K940_chlam_9	56.21	51.44	45.91	42.57	41	37.63	38.86	36.23	35.59	34.18	33.49	32.76	31.92	29.99	29.49	27.21	25.89	24.04	23.63	23.23	23.02	21.7	20.23	18.15	18.29	19.21	17.24	16.36	14.81	15.86	13.46	15.13	12.09	14.25	12.36	19.18	15.88	15.2	15.21	13.32	14.74	12.36	13.28	11.95	12.17	11.44	11.48	10.92	9.88
KR126_chlam_1	48.97	46.28	38.6	32.36	28.11	26.13	21.98	20.9	19.12	16.68	15.35	14.91	14.4	13.35	13.42	11.03	11.54	10.2	9.7	9.51	9.09	9.23	9.7	8.44	8.27	9.25	8.33	8.22	8.1	7.99	6.82	8.34	6.45	8.48	7.03	10.14	8.28	6.96	6.7	6.04	7.3	5.99	6.49	5.75	5.74	5.49	5.19	4.81	4.81
KR126_chlam_3	77.52	73.82	62.43	51.65	43.83	38.74	33.41	28.16	25.02	22.24	18.31	15.54	13.41	12	10.97	10.81	10.32	8.86	8.13	7.47	7.97	6.71	6.28	5.31	5.35	5.06	5.2	4.6	4.73	4.44	3.37	3.64	2.94	4.25	3.02	5.3	3.03	3.25	3.12	2.99	2.93	2.79	2.78	2.92	2.92	2.67	2.51	2.79	2.88
KR126_chlam_4	710.97	696.82	650.47	599.42	548.2	488.25	435.8	383.29	342.73	304.62	273.84	243.12	214.43	189.55	168.46	150.63	133.86	117.87	105.56	89.83	80.75	73.04	62.57	55.51	50.61	44.07	38.7	32.86	29.94	24.99	23.76	21.95	20.66	19.91	17.81	19.99	18.02	16.05	12.98	11.46	10	10.62	9.25	8.69	9.81	8.16	7.79	6.87	5.95
KR126_chlam_5	676.55	664.34	618.17	567.26	516.42	458.84	408.49	361.12	321.57	285.72	253.56	227.4	200.21	177.91	157.88	142.47	128.98	112.4	101.65	86.55	79.2	71.44	61.29	53.52	49.86	44.01	39.66	33.51	30.6	26.13	26.15	23.07	22.27	21.62	18.75	21.85	19.39	18.12	15.53	13.67	12.11	13.04	10.89	10.35	11.06	9.23	9.18	8.29	7.77
KR126_chlam_6	699.26	681.22	638.04	598.5	550.33	490.74	443.45	400.79	359.84	325.85	288.21	262.52	238.3	211.04	193.74	176.25	156.5	140.82	128.02	115.36	105.15	94.7	85.67	73.59	68.17	62.41	56.3	49.15	46.76	41.51	42.19	36.63	34.43	31.67	31.29	31.45	29.39	26.32	23.68	21.51	20.21	20.53	17.77	19.05	18.05	18.15	16.28	14.69	12.24
L024522	46.79	45.36	39.18	34.02	30.36	28.15	25.3	21.83	19.2	17.22	15.77	13.07	11.49	10.9	10.28	10.4	10.48	10.39	10.05	10.45	9.08	8.49	8.59	7.67	7.88	7.23	7.73	6.56	6.56	6.42	5.19	6.33	5.58	6.9	7.43	7.21	6.81	6.39	6.64	6.15	7.16	5.65	5.75	5.14	4.76	4.26	3.65	3.19	3.23
L024912	402.03	739.31	164.09	236.81	552.34	102.99	100.73	95.26	94.61	90.57	89.27	86.64	84.71	81.18	77.96	74.96	73.69	67.11	66.28	62.07	59.07	55.53	52.79	50.98	52.31	49.96	47.22	46.26	42.62	43.46	36.89	38.72	30.87	35.47	33.98	33.13	32.81	31.69	30.53	26.91	28.39	25.16	25.66	24.92	24.69	23.68	21.54	19.22	18.06
Out_GCA_001603075	138.48	129.75	113.26	102.75	92.82	83.49	73.06	67.24	60.06	53.26	50.02	44.86	40.55	37.48	34.2	32.35	30.72	26.25	23.71	20.72	18.63	16.87	16.02	16.57	14.98	13.23	12.73	11.87	10.72	12.09	10.74	10.09	9.15	9.3	8.19	9.62	8.23	7.5	7.05	7.33	6.83	6.2	5.51	6.65	6.14	5.92	5.95	5.58	5.41
Out_GCA_001803205	193.26	190.09	195.56	192.72	186.88	186.68	180.13	175.59	168.06	161.63	155.74	146.58	137.6	128.66	121.78	113.7	109.77	108.06	97.66	99.3	90.49	84.55	82.58	77.62	71.91	66.98	61.22	57.12	52.02	48.98	43.33	43.21	39.18	39.57	39.17	40.66	39.7	33.46	32.53	29.35	29.62	23.57	24.18	22.86	20.91	20.89	18.66	16.79	17.57
Out_GCA_001824555	110.68	107.09	112.17	113.83	116.14	112.61	110.98	109.81	104.82	97.49	93.59	91.84	86.29	81.16	75.6	71.65	70.22	67.41	65.64	60.36	57.18	52.14	47.82	44.32	43.33	41.9	37.86	36.8	31.29	32.69	27.42	28.56	23.02	24.47	22.69	27.49	26.52	25.03	23.22	22.23	21.63	18.88	19.78	15.94	16.8	14.37	13.63	12.36	11.45
Out_GCA_001825665	105.36	102.69	108.61	112.39	113.2	110.04	110.13	109.2	108.52	105.09	101.57	99.2	92.81	87.48	85.01	77.26	76.07	73.34	68.44	66.59	63.37	59.2	55.22	51.89	49.78	46.17	41.78	39.73	33.97	34.84	30.62	32.13	26.9	27.44	27.39	29.6	28.04	24.43	22.15	19.88	20.13	17.85	18.55	16.77	17.85	15.95	14.52	12.8	11.65
Out_GCA_001828565	90.24	91.27	91.13	87.18	84.82	81.81	77.29	70.54	68.82	64.59	59.5	56.93	54.28	51.03	47.3	46.09	44.34	44.21	42.75	40.7	37.02	37.75	35.06	34.1	32.72	30.18	30.05	26.54	24.5	24.88	23.54	22.84	23.63	23.32	21.83	25.05	20.81	18.88	18.72	17.71	15.76	15.87	12.98	13.09	10.52	10.98	10.19	10.34	9.52
Out_GCA_001872735	25.7	25.13	26.95	30.46	32.84	36.53	37.62	38.21	37.47	37.69	34.44	34.4	33.26	33.07	31.68	30	27.69	26.82	24.53	24.72	23.01	21.91	22.17	21.15	20.41	19.01	16.71	17.68	14.78	14.9	13.4	13.62	12.85	13.11	12.86	12.72	10.25	9.32	9.79	8.5	10.87	8.11	10.92	9.68	10.04	8.76	8.79	7.45	8.06
Out_GCA_001999965	81.9	78.2	77.34	78.4	78.32	78.3	78.58	76.61	75.46	70.05	71.13	69.03	67.72	63.04	61.75	59.12	56.32	54.23	52.38	50.33	48.44	46.07	43.93	41.88	38.74	36.86	34.25	33.41	27.97	29.53	23.48	23.46	18.09	20.13	15.44	23.15	20.41	18.02	18.17	16.59	18.71	15.23	13.82	13.39	12.58	12.24	10.03	9.35	9.32
Out_GCA_002050325	139.79	139.31	149.97	155	157.54	154.28	157.21	158.24	150.15	144.47	139.63	136.72	129.93	123.31	116.87	109.32	109.26	103.11	95.14	87.71	81.94	78.07	70.01	67.64	62.62	59.65	57.25	55	49.4	50.26	44.12	44.56	37.67	38.78	35.84	37.29	36.55	32.5	29.39	27.8	26.05	24.35	22.97	21.16	20.48	19.2	17.52	14.89	13.39
Out_GCA_002290545	83.62	77.52	68.12	62.29	55.96	50.79	46.26	42.73	39.96	37.09	34.63	33.35	32.84	29.75	26.38	25.92	25.04	22.53	21.38	19.77	18.02	17.98	17.41	17.32	16	15.59	15.13	12.84	12.36	12.32	12.05	13.24	12.7	12.95	10.27	18.07	12.68	11.21	10.36	10	9.99	8.8	10.15	8.97	9.36	8.46	7.27	6.22	6.23
Out_GCA_002292345	26.22	24.23	19.11	15.74	13.65	12.81	11.88	10.59	9.45	7.93	8.21	7.26	8.09	7.98	8.86	7.76	9.26	8.09	8.32	7.47	7.74	6.4	7.57	7.44	7.81	6.32	6.31	5.38	5.49	5.09	3.86	5.26	3.94	6.21	6.97	6	4.98	4.81	3.93	4.38	3.11	5.47	3.61	4.75	3.23	3.03	2.94	2.9	2.76
Out_GCA_002298145	127	121.11	110.39	104.89	96.1	89.85	85.84	77.15	73.05	63.13	60.25	55.56	53.29	50.65	49.25	47.45	43.78	39.45	37.71	36.89	33.67	32.61	30.64	30.29	28.76	26.52	25.23	22.9	20.25	19.84	18.97	17.45	16.66	15.53	20.59	13.51	15.23	14.17	13.67	13.09	11.16	12.94	10.74	10.63	10.78	11.26	10.87	10.04	9.09
Out_GCA_002304445	109.97	106.67	96.38	83.36	74.69	67.14	60.69	52.13	47.97	42.44	38.53	33.42	30.73	27	24.68	21.9	18.89	17.84	15.39	14.69	13.45	12.33	11.2	9.33	8.61	7.46	7.48	7.42	6.65	5.96	5.72	4.94	3.91	5.26	5.23	6.06	3.72	4.35	3.81	3.74	3.58	4.18	3.46	3.33	3.05	3.23	2.87	2.82	2.64
Out_GCA_002309765	137.62	138.68	135	133.66	164.38	299.77	97.82	89.9	82.24	78.21	74.76	68.68	63.75	60.97	58.09	55.27	50.35	45.06	44.46	42.37	38.73	36.13	33.51	32.26	31.28	28.12	25.32	22.44	21.26	21.16	20.25	19.04	16.57	17.52	17.28	20.01	18.69	17.25	16.2	15.06	15.52	15.15	15.29	11.61	12.65	12.34	12.26	11.42	11
Out_GCA_002311345	228.74	219.94	197.57	182.92	163.9	147.71	133.79	120.67	112.08	99.28	91.5	83.04	77.09	70.4	63.73	60.52	54.98	49.92	47.57	41.63	37.78	35.27	34.78	31.98	30.1	28.59	28.42	26.73	26.61	25.61	25.06	24.29	23.88	23.79	21.8	27.56	24.16	21.18	18.26	16.48	14.06	14.34	13.97	15.16	13.83	13.29	11.81	10.45	9.52
Out_GCA_002313355	25.09	23.26	21.35	19.76	18.54	17.82	16.85	16.58	16.06	16.3	14.24	14.13	13.02	12.29	11.44	12.4	12.47	13.4	12.38	12.23	12.39	11.69	10.38	9.82	7.91	8.55	7.39	8.06	7.68	7.29	7.51	5.56	6.18	6.42	6.65	8.23	6.41	4.8	4.7	5.21	4.18	5.37	3.23	4.66	4.66	4.14	4.05	3.81	3.44
Out_GCA_002314455	126.5	120.46	113.77	106.24	101.85	96.43	90.97	86.38	80.24	76.66	74.3	72.23	67.72	62.73	59.65	58.07	54.44	49.35	48.92	44	41.96	38.99	37.06	34.69	32.39	32.59	30.55	26.79	26.29	23.5	22.1	20.78	22.63	20.47	20.92	22.94	22.62	22.6	19.58	19.23	19.38	17.73	18.6	17.25	16.11	14.37	14.29	13.11	12.44
Out_GCA_002315855	66.55	64.24	58.07	55.85	54.01	50.29	49.49	48.03	46.75	46.85	44.94	45.89	43.8	41.5	38.7	35.3	35.78	36.25	35.07	32.74	31.75	31.31	27.86	25.85	22.34	21.8	20.51	19.1	18.89	18.27	16.61	17.08	15.8	16.04	14.6	18.09	16.24	13.59	13.44	12.69	12.35	11.06	10.99	9.45	9.6	9.02	8.75	8.27	8.12
Out_GCA_002323615	101.63	99.02	86.65	76.72	69.41	60.43	54.69	48.91	44.47	39.3	34.88	32.15	31.09	28.45	26.47	25.24	22.36	22.31	21.83	18.37	17.78	15.41	14.62	14.45	13.09	12.5	11.78	10.29	11.92	10.83	11.54	10.15	11.43	10.65	9.62	14.59	10.39	9.97	8.98	9.25	8.38	8.92	7.09	9.35	7.69	7.33	7.22	7.26	5.93
Out_GCA_002323955	23.56	21.67	18.43	16.66	15.64	14.62	13.39	12.44	13.46	12.25	12.37	11.36	11.76	10.82	10.62	10.81	11.45	9.87	10.28	9.31	9.83	8.06	8.1	7.96	8.15	7.22	6.78	7.24	5.94	6.49	6.01	6.99	5.07	7.37	8.58	7.34	5.76	5.02	5.36	5.73	4.96	4.76	4.58	4.06	5.77	5.09	4.45	4.33	4.2
Out_GCA_002341135	81.49	78.85	71.22	66.25	62.1	57.99	55.55	51.75	47.09	44.7	40.98	37.46	33.7	32.24	32.12	31.31	29.77	29.64	28.71	26.52	24.46	23.6	22.35	22.15	21.42	19.95	19.19	17.77	17.49	16.26	17.26	14.4	16.79	15.23	17.02	15.29	13.91	10.79	10.4	11.19	10	9.36	9.87	9.02	8.35	7.77	7.03	7	5.69
Out_GCA_002344205	156.39	149.34	137.41	124.91	115.7	105.68	92.01	83.3	76.64	68.97	61.91	59.17	53.38	47.41	43.03	38.12	32.48	30.65	26.89	25.73	22.24	21.69	19.89	17.76	16.46	14.88	13.82	14.42	11.11	10.96	10.42	9.21	8.78	7.84	11.19	8.12	7.61	7.62	7.69	6.76	7.57	6.45	6.78	5.86	5.5	4.91	4.81	4.08	3.71
Out_GCA_002346535	43.11	41.66	42.77	44.31	45.41	44.24	44.22	44.51	45.87	44.5	41.39	40.25	39.03	38.51	38.53	35.99	34.68	31.77	30.92	30.45	28.83	27.35	27.93	27.2	25.82	25.82	23.82	22.34	20.07	18.93	15.48	16.74	14.88	16.99	16.28	16.17	14.32	14.35	14.43	13.6	13.29	12.25	10.19	10.52	9.54	8.99	9.23	8.85	8.24
Out_GCA_002348315	140.51	132.42	110.05	96.91	86.05	75.35	63.77	56.49	51.3	44.07	39.59	35.87	32.65	28.17	26.44	22.54	23.25	20.91	21.69	18.31	18.97	18.81	17.33	17.35	16.55	16.85	15.95	16.28	15.45	15.48	12.91	15.6	10.21	14.44	12.36	12.48	11.52	10.57	10.59	9.32	9.1	9.52	7.39	9.92	8.67	8.34	7.34	6.8	6.42
Out_GCA_002359185	88.86	85.57	65.46	53.66	45.47	38.74	31.74	27.91	24.67	20	17.93	16.27	13.44	11.6	10.74	10.25	9.67	7.06	7.08	5.27	5.59	5.19	5.11	5.48	5.19	5.69	5.26	5.28	4.99	4.15	4.8	6.06	4.33	6.87	5.28	10.13	6.55	6.37	6.24	6.03	6.37	5.92	5.53	6.36	6.55	5.98	5.03	4.42	4.92
Out_GCA_002364005	145.59	142.4	123.98	108.81	101.02	89.83	79.58	71.42	63.47	56.3	50	44.01	38.06	35.17	29.86	26.4	23.5	19.61	19.38	16.69	15.73	14.8	14.65	13.18	12.56	12.03	10.78	10.55	8.63	8.73	8.06	9.08	6.93	9.11	5.94	13.98	7.19	6.29	6.65	6.58	8	6.69	6.21	6.68	6.35	6.39	6.45	6.15	5.7
Out_GCA_002364485	348.59	340.72	301.28	270.51	247.17	222.49	199.09	182.81	165.53	148.22	139.15	125.29	113.34	100.46	94.19	84.94	77.02	71.03	63.54	59.41	56.09	48.84	46.87	43.46	37.66	36.54	33.65	30.09	27.52	25.32	24.19	22.87	22.52	23.43	20.84	25.98	23.97	21.6	19.82	16.75	14.51	13.52	12.73	14	13.06	12.46	11.52	10.66	10.57
Out_GCA_002364555	280.6	273.08	240.01	215.13	193.91	175.89	159.5	143.5	130.49	115.4	104.57	92.76	84.31	73.14	67.44	61.04	56.59	49.93	44.48	39.4	36.81	32.44	32.95	27.16	24.58	22.51	21.3	18.14	15.1	13.94	13.36	13.2	11.58	12.76	11.04	17.78	14.38	11.85	10.25	8.46	7.98	6.76	6.66	7.87	7.26	6.92	6.62	6.51	5.3
Out_GCA_002364975	51.24	50.94	54.46	55.55	55.26	55.76	55.81	53.97	55.26	52.45	49.62	47.25	45.67	43.96	45.67	41.72	39.26	39.82	34.87	32.33	29.09	26.48	25.96	24.02	22.59	21.9	18.91	16.88	18.14	16.81	16.46	16.31	15.98	15.17	17.49	16.51	16.36	13.6	12.31	11.42	11.35	9.79	9.61	10.07	9.12	7.74	6.84	6.15	5.81
Out_GCA_002376875	32.33	29.79	28.9	26.54	25.75	25.28	23.95	21.92	21.54	23	20.55	20.81	19.01	17.54	15.59	15.33	13.89	13.76	12.11	11.73	10.58	10.48	9.71	8.83	7.51	7.3	7.37	6.22	6.94	6.03	6.5	6.03	6.33	6.95	6.59	9.34	8.1	6.68	6.21	5.23	5.58	6.25	4	4.68	4.76	4.19	4.08	4.09	3.73
Out_GCA_002386905	64.93	64.29	65.66	65.91	65.23	66.17	65.07	63.68	62.7	60.75	57.32	52.87	52.62	49.77	47.8	45.74	45.2	41.56	39.51	41.17	38.33	37.01	34.37	31.29	30	30.22	28.7	28.54	25.81	25.8	24.25	23.75	22.56	21.79	22.36	21.07	20.02	18.72	18.8	18.36	17.24	14.8	14.53	14.55	14.34	13.68	13.25	12.62	13.16
Out_GCA_002388665	100.18	97.33	85.43	76.07	67.71	62.42	58.1	52.99	47.09	43.36	39.52	37.13	32.93	29.91	27.43	24.91	22.43	21.39	18.99	17.17	16.17	14.77	13.17	11.78	10.98	10.4	10.33	9.47	9.65	9.39	8.91	7.92	8.05	7.76	8.57	10.56	7.82	6.7	6.17	6.46	5.93	6.2	5.63	5.59	5.35	5.94	4.84	5.54	5.11
Out_GCA_002396485	100.57	98.02	85.63	78.04	69.45	64.15	57.48	49.18	45.94	38.87	36.67	32.59	29.8	27.3	24.62	21.92	19.4	18.45	16.3	13.58	12.19	10.9	9.31	8.99	8.02	7.67	7.7	5.79	6.02	5.31	5.89	5.02	5.55	4.25	7.4	4.56	5.28	4.93	4.95	4.16	4.36	4.26	3.85	3.33	3.29	3.61	2.97	2.68	3.07
Out_GCA_002404715	101.52	100.75	101.07	99.24	96.41	93.95	91.25	89.57	87.62	82.56	77.56	73.88	67.73	64.48	61.99	56.74	54.78	53.44	50.37	50.26	46.81	45.62	44.02	40.42	37.62	34.98	32.69	32.2	30.93	31.11	27.23	27	23.33	24.25	23.64	22.67	21.92	20.37	20.07	18.05	19.95	16.48	20.55	19.65	18.86	17.54	16.4	14.96	14.11
Out_GCA_002405515	536.35	526.01	487.93	454.9	421.38	389.66	358.82	323.07	293.91	275.33	254.62	232.94	216.36	202.3	187.62	172.54	155.75	142.1	133.32	126.88	117.85	108.81	101.36	91.85	85.81	81.4	75.95	73.11	67.18	63.52	60.44	58.32	52.62	51.45	50.27	48.43	47.82	45.66	40.36	38.73	34.31	33.17	31.7	32.63	31.75	31.22	29.21	28.15	25.61
Out_GCA_002405835	77.74	76.51	78.92	76.92	72.23	66.73	64.84	60.99	56.11	56.63	51.54	50.31	46.96	43.11	38.12	36.28	34.55	33.94	31.79	30.6	27.91	27.49	24.64	22.11	20.36	19.62	17.86	16.49	16.52	17.68	13.93	13.74	11.8	13.88	12.64	16.31	14.09	11.23	11.01	10.62	11.43	8.1	9.9	9.06	9.28	10.57	8.98	8.35	7.42
Out_GCA_002418285	221.32	214.23	186.62	166.27	148.67	131.62	116.84	105.53	94.45	84.41	75.66	66.56	62.37	53.37	48	44.8	40.43	35.65	30.01	25.39	23.04	19.45	18.62	17	15.47	15.16	13.62	12.91	12.6	11.99	11.39	11.01	11.45	9.63	10.46	9.91	9.03	8.33	8.01	7.84	7.34	6.18	7.76	6.36	8.68	6.21	7.63	6.56	6.54
Out_GCA_002420315	56.08	53.69	51.91	49.42	45.61	43.13	40.21	37.99	36.5	33.54	31.98	29.39	27.84	27.11	24.6	23.58	22.07	20.06	19.18	19.07	17.83	16.46	16.5	15.31	14.58	13.52	13.45	11.4	12.18	11.39	10.97	10.29	9.33	10.54	8.66	12.67	9.28	9.94	10.23	9.12	10.26	8.59	8.32	8.86	7.18	6.78	6.12	5.6	4.86
Out_GCA_002422425	77.93	76.2	67.79	59.91	52.12	47.74	45.81	40.93	37.37	34.1	31.46	29.51	26.81	25.14	22.93	21.11	21.47	19.1	17.98	16.8	15.61	14.67	14.34	12.68	12.19	11.2	11	10.27	9.84	9.59	8.46	9.95	7.36	8.26	8.27	9.3	7.5	6.94	6.18	5.38	6.41	6.25	7.4	6.89	6.99	7.06	6.31	5.95	5.21
Out_GCA_002422955	452.48	671.75	433.03	479.83	176.4	154	131.92	114.42	101.97	94.84	83.92	73.19	65.35	62.45	54.7	48.59	43.25	38.39	33.74	32.93	30.34	26.09	24.04	22.19	20.23	20.35	17.36	15.37	14.38	13.8	13.57	12.65	14.17	12.22	12.98	13.29	12.48	10.82	11.49	11.39	9.14	8.68	9.48	9.89	8.97	6.89	6.32	5.11	5.16
Out_GCA_002429005	121.93	118.99	107.29	101.75	89.81	83.74	79.89	72.19	65.29	60.78	54.73	50.97	46.7	42.99	39.37	35.62	31.63	29.72	28.61	26.53	25.6	22.51	20.37	19.83	17.28	17.42	15.1	13.98	13.74	12.1	11.76	9.9	11.81	11.84	10.25	14.16	10.79	9.23	8.96	8.79	8.28	9.43	8.11	7.52	7.1	6.25	6.2	6.05	4.6
Out_GCA_002429045	336.94	327.99	298.82	276.13	257.69	231.26	211.26	194.63	174.5	154.67	139.08	122.2	112.07	100.72	92.14	84.38	75.72	68.85	62.17	57.24	53.07	47.68	42.65	39.46	36.49	33.95	29.37	27.77	25.31	24.11	22.76	22.93	21.14	20.83	19.43	21.8	20.4	18.59	17.15	15.31	14.57	14.92	14.72	15.18	12.35	13.86	12.36	11.95	10.16
Out_GCA_002429065	126.44	120.93	111.14	104.81	93.41	86.4	81.8	75.28	68.69	65.92	59.53	54.36	49.52	45.4	40.29	37.99	37.23	34.39	31.29	28.96	27.15	25.15	22.66	22.76	20.11	18.77	17.41	15.78	14.96	13.82	14.03	11.79	13.18	12.45	11.29	15.76	13.03	12.7	11.93	11.31	9.95	11.17	9.55	9.96	8.66	8.38	8.48	8.2	7.19
Out_GCA_002452515	144.17	198.45	284.67	344.44	72.07	66.29	61.1	57.8	53.26	49.95	47.08	43.51	41.64	38.18	35.44	32.55	29.66	29.2	26.13	23.86	22.32	20.98	21.62	20.29	19.68	18.28	19.03	17.18	17.19	15.64	14.5	13.5	15.64	13.04	13.69	14.1	12.78	12.19	11.41	10.64	10.26	11.44	10.44	9.82	8.45	8.42	9.44	8.68	8.25
Out_GCA_002470605	165.63	162.74	147.73	135.39	125.04	115.62	106.68	97.55	86.82	81.2	75.47	68.86	64.25	62.04	57.26	56.06	51.84	49.85	48.02	44.68	42.62	40.45	39.62	35.06	32.64	30.54	29.6	29.7	27.88	28.35	26.82	24.02	24.98	23.94	24.73	25.81	23.14	21.93	19.45	17.38	16.17	14.47	16.08	12.43	12.63	11.87	12.5	12.97	10.31
Out_GCA_002479935	72.65	69.66	61.24	53.96	46.61	41.81	37.68	31.98	27.93	25.08	23.72	22.01	20.3	18.21	17.11	15.42	13.96	14.14	12.73	12.21	11.82	10.6	10.33	10.09	8.83	8.35	8.06	6.61	7.86	6.27	7.24	6.18	5.61	6.82	6.65	7.22	5.56	6.46	5.27	5.8	5.15	7.19	5.14	7.4	5.06	4.53	4.93	4.77	4.45
Out_GCA_002480345	254.49	246.36	224.81	203.73	185.58	162.75	142.24	132.7	118.35	106.3	95.46	85.15	77.39	68.71	60.98	56.09	50.15	46	40.43	35.92	32.13	29.5	26.28	24.4	23.49	21.88	19.66	17.73	16.18	13.88	13.26	10.91	11.27	9.19	9.48	9.51	7.8	7.79	7.79	8.05	6.46	6.19	6	6.62	5.68	5.6	4.5	4.09	4.66
Out_GCA_002480485	217.48	211.23	187.4	166.04	144.41	126.43	108.57	96.72	84.36	77.84	71.63	60.67	55.79	48.12	41.8	36.42	32.28	27.65	24.09	22.36	19.87	18.78	16.3	16.43	15.93	14.42	13.18	12.81	11.66	10.08	9.93	9.39	10.12	8.17	9.57	8.22	8.59	8.02	7.87	7.32	6.23	5.94	5.77	7.87	6.13	6.04	4.88	4.74	4.64
Out_GCA_002480565	97.09	94.66	87.08	78.8	71.93	66.78	61.49	58.43	53.85	50.67	47.16	44.06	41.75	37.74	37.76	31.33	29.91	28.71	28.24	25.09	23.98	24.15	22.7	21.31	19.84	18.92	17.4	18.54	15.84	16.77	15.26	14.85	13.03	15.91	14.18	17.29	14.34	13.38	13.31	11.22	11.83	10	9.53	10.01	8.98	9.06	8.57	8.72	8.11
Out_GCA_002483765	78.1	76.14	75.05	75.07	72.9	71.12	70.18	68.54	66.97	63.19	62.94	60	58.28	53.46	53.65	48.79	46.48	43.24	42.25	42.14	38.99	34.24	36.12	34.64	32.41	28.8	24.92	23.74	24.39	21.84	18.32	19.15	16.55	18.89	16.07	24.55	18.71	16.67	15.58	14.33	13.71	12.44	13.15	13.31	11.95	11.33	9.84	8.65	8.78
Out_GCA_002500505	337.78	328.19	301.32	278.18	253.92	238.22	219.07	206.43	190.03	178.76	165.72	156.22	143.71	134.59	124.54	116.01	107.33	101.36	96.71	90.17	84.31	78.56	72.88	67.79	60.37	57.11	54.54	50.33	49.79	43.31	40.96	37.23	37.93	35.61	35.03	36.58	36.24	33.09	31.34	29.8	26.18	27.31	26.1	27.14	25.78	25.63	23.75	21.53	18.33
Out_GCA_002683135	339.37	353.05	374.25	458.98	242.41	224.44	206.42	191.78	176.39	160.57	145.6	135.61	122.75	113.93	107.2	101.88	90.68	83.81	76.44	71.82	66.67	62.39	57.11	53.97	52.32	49.04	45.66	43.33	39.16	37.63	35.98	32.13	31.69	27.07	26.82	27.61	25.4	23.33	21.41	19.22	19.72	17.14	17.61	16.29	15.97	14.98	14.04	13.37	11.46
Out_GCA_002694885	42	40.18	39.09	37.18	35.82	34.48	33.76	34.12	33.42	31.79	30.06	29.89	29.12	27.19	26.31	23.97	23.54	22.44	20.2	19.73	18.78	16.47	16.76	15.28	15.64	15.48	14.69	13.66	14.01	12.95	12.41	12.55	11.75	12.64	12.32	13.38	11.71	10.45	9.81	9.23	9.19	8.92	7.37	8.37	7.33	7.4	7.16	6.54	6.54
Out_GCA_002705055	533.09	512.54	478.48	446.99	415.5	383	353.49	329.46	306.43	289.23	264.2	246.99	227.62	215.07	202.12	190.18	176.69	165.51	159.82	147.24	138.66	129.51	115.67	111.54	101.91	92.91	88.39	81.05	72.55	66.01	60.98	54.93	54.18	47.59	47.24	46.84	44.48	41.83	39.6	39.29	33.42	32.42	30.84	30.55	29.08	26.79	25.08	22.34	18.73
Out_GCA_002705085	573.7	562.16	519.01	479.25	445.27	411.75	378.48	352.03	329.97	307.19	290.26	267.39	248.32	231.84	212.5	199.57	185.22	175.86	166.42	150.95	143.19	133.15	124.48	117.9	107.49	101.03	94.94	88.28	81.06	72.94	71.38	66.08	66.14	62.17	60.03	62.03	57.53	54.7	50.51	47.16	40.25	41.05	37.84	38.3	37.24	33.47	33.12	28.61	26.26
Out_GCA_002709755	7813.74	246.82	218.21	195	173.24	153.37	134.57	123.79	111.31	99.32	89.01	77.27	70.2	60.73	54.42	52.49	47.47	41.78	37.85	32.55	31.26	26.6	25.41	22.86	20.74	18.12	16.6	13.39	13.1	11.12	11.42	10.01	9.75	8.39	8.4	10.58	8.84	8.49	7.4	6.41	5.86	6.44	6.42	8.17	6.98	6.86	6.59	5.84	5.38
Out_GCA_002711415	225.64	228.36	214.77	230.41	362.62	136.56	122.14	110.65	101.67	90.46	82.94	75.34	66.32	56.98	53.37	47.31	42.17	37.64	35.91	30.58	28.59	24.26	23.07	20.62	16.88	16.71	14.81	14.19	12.03	12.34	11.34	11.05	10.66	10.9	9.6	13.14	10.73	9.65	8.35	7.29	6.62	6.44	6.52	5.65	7.54	4.7	6.91	5.9	5.84
Out_GCA_002714565	2551.06	750.77	1251.61	116.41	104.34	90.33	78.04	68.94	65.2	58.2	52.9	46.18	41.65	37.75	34.34	30.45	30.58	26.63	27.94	24.41	24.04	23.73	22.03	20.76	17.65	17.95	15.56	16.4	15.84	15.54	12.83	15.46	10.45	14	13.55	13.3	12.82	11.89	12.24	11.14	10.56	10.85	9.29	10.23	10.62	9.11	8.57	7.24	6.59
Out_GCA_002724985	92.86	90.9	77.67	65.51	55.54	48.41	39.41	35.64	32.04	28.98	25.03	22.88	20.52	18.84	16.96	16.37	16.61	14.6	13.35	12.5	11.29	11.79	10.57	10.68	11.24	10.64	10.47	10.21	10.01	9.62	9.34	7.91	8.66	7.01	9.34	6.71	7.63	6.69	6.43	5.25	5.75	6.03	5.02	5.24	4.19	4.85	4.08	4.04	4.03
Out_GCA_002726205	415.51	405.82	366.5	339.41	307.25	276.54	248.16	234.67	213.41	199.34	180.92	169.81	158.05	143.6	133.22	121.85	112.67	106.68	96.51	88.38	81.35	75.19	68.91	67.18	62.95	60.62	55.2	50.95	49.58	46.91	48.16	41.09	43.81	38.55	40.38	36.36	37.12	35.19	32.95	31.02	27.55	28.18	24.86	26.81	23.93	21.83	21.36	20.12	19.23
Out_GCA_002726245	166.18	157.65	134.07	117.47	99.05	83.19	66.99	58.56	49.49	43.59	37.31	30.86	26.18	23.88	20.73	18.07	14.28	12.08	10.48	9.17	8.13	7.86	6.63	7.21	6.35	6.6	6.43	6.2	4.83	4.69	4.95	4.95	5.89	4.58	7.31	4.39	5.59	5.54	5.25	4.91	5.42	5.63	6.6	6.47	6.78	6.26	5.13	4.59	4.99
Out_GCA_002746235	1554.33	2594.48	245.67	223.38	206.73	189.23	170.04	153.13	139.67	128.64	118.58	113.14	103.75	99.4	88.81	84.05	78.38	75.51	68.91	62.95	59.16	54.35	50.19	47.76	44.64	40.63	36.83	32.03	30.85	27.67	25.63	21.23	19.94	19.95	17.03	24.81	18.9	15.94	15.86	14.05	11.55	11.33	11.89	10.75	10.51	10.09	9.63	8.26	7.67
Out_GCA_002748355	264.95	260.78	236.68	219.33	200.52	184.94	174.34	156.77	143.78	130.95	119.5	110.45	98.62	92.47	86.86	83.88	76.04	73.52	65.6	61.84	56.95	53.9	49.78	47.88	44.93	44.63	41.93	38.23	37.33	34.13	31.85	25.89	27.25	22.17	22.67	24.12	21.78	20.3	17.62	17.71	14.96	14.74	13.24	15.78	12.35	13.89	12.68	13.06	12.11
Out_GCF_000019665	156.63	157.53	163.8	164.39	168.26	168.14	163.79	164.25	158.11	153.47	149.01	146.04	142.65	136.56	131.44	123	120.88	117.81	112.27	110.36	103.2	98.34	93.39	88.02	83.43	79.34	74.55	72.73	68.95	65.46	62.74	59.53	59.62	53.9	52.63	42.81	42.04	39.32	37.2	35.66	33.53	31.42	31.53	31.99	29.6	27.59	27.22	26.32	24.47
Out_GCF_000025185	172.8	166.84	143.41	125.43	105.73	89.14	75.06	66.05	56.15	50.11	43.37	34.63	31.47	29.03	22.77	22.64	20.25	17.21	16	14.5	12.11	11.71	9.95	9.38	7.54	6.89	6.67	5.93	4.74	4.99	4.29	6.23	4.47	5.46	6.61	5.76	5.36	4.76	4.52	4.35	3.54	3.91	4.58	3.07	5.21	2.85	2.78	3.13	2.83
Out_GCF_000025905	59.08	56.58	50.66	45.66	41.02	37.01	34.35	30.58	26.16	23.55	22.64	20.22	18.81	18.25	17.44	16.62	16.01	14.91	14.09	13.68	12.91	11.93	10.99	10.52	11.03	10.12	10.73	8.45	9.22	8.44	8.13	8.96	6.44	10.26	6.76	11.42	7.4	7.35	6.4	7.06	6.21	8.03	6.48	7.39	5.59	5.26	5.11	5.49	4.79
Out_GCF_000092105	157.33	151.45	127.05	108.07	94.18	82.41	66.97	58.14	49.56	42.05	35.71	31.84	25.59	24.03	20.11	18.33	17.02	14.97	13.15	11.86	11.99	10.71	9.97	8.65	7.15	6.73	6.08	5.3	5.08	5.07	5.54	4.18	5.92	3.27	4.13	4.35	2.87	3.06	3.23	3.31	2.22	3.21	3.01	3.22	3.73	3.49	3.52	3.27	2.66
Out_GCF_000153105	130.24	125.46	105.26	88.96	74.49	61.55	49.87	41.23	34.11	26.78	24.54	20.84	18.08	17.02	14.16	12.39	10.3	8.99	8.93	7.38	7.28	6.75	7.1	6.32	6.19	5.56	5.8	5.83	5.8	5.91	4.47	6.03	3.95	6.25	4.96	7.28	4.98	4.6	4.18	4.43	4.57	4.08	5.2	4.45	6.28	4.64	4.13	4.2	3.63
Out_GCF_000155695	43.2	42.04	41.38	40.09	38.67	37.34	34.91	33.76	33.42	30.88	30.04	27.85	27.28	26.28	25.01	23.43	22.59	21.79	21.23	20.96	18.75	16.42	18.53	15.77	15.82	14.22	13.73	13.86	12.84	12.36	9.09	11.59	8.66	10.73	10.07	10.39	8.4	7.52	7.5	6.84	7.8	6.57	6.82	8.03	6.72	7.05	6.79	6.49	6.55
Out_GCF_000186345	325.04	317.99	290.54	266.38	240.03	216.71	196.61	179.85	163.38	151.6	135.09	123.82	116.68	105.75	96.55	90.51	82.39	77.46	70.6	66.33	61.16	59.04	53.95	50.9	46.46	41.05	40.54	38.98	34.9	32.63	30.57	25.19	31.4	23.33	25.8	22.49	23.86	21.64	20.63	18.86	18.46	16.81	17	15.58	18.06	16.08	14.42	14.06	13.43
Out_GCF_000242935	184.33	179.76	162.67	148.58	135.02	121.45	109.5	96.93	89.14	79.13	74.56	66.07	59.81	52.57	49.21	45.52	41	39.08	36.4	36.69	33.3	30.43	26.61	24.64	22.05	19.99	18.88	17.22	16.08	14.72	14.29	14.04	12.71	11.35	14.89	10.73	10.43	10.24	8.7	9.41	9.42	10.58	8.88	7.54	6.73	6.33	6.51	5.35	4.82
Out_GCF_000284115	606.08	601.16	558.08	521.85	488.65	455.69	427.04	396.69	363.6	341.18	316.39	291.87	272.26	253.8	241.62	226.78	204.58	193.78	180.56	163.58	158.05	147.24	134.84	124.87	115.4	110.63	101.99	97.99	90.64	83.4	78.19	70.91	72.22	66.47	65.98	63.24	64.46	63.4	58.81	56.03	51.08	48.99	47.02	46.45	44.81	41.55	40.34	34.94	31.7
Out_GCF_000330745	199.08	193.4	167.68	148.23	129	113.1	96.9	82.66	70.22	64.72	56.73	49.87	43.52	40.06	34.46	29.69	27.22	24.32	22.75	20.83	19.05	16.13	14.78	13.79	12.71	12.16	10.69	9.74	8.51	7.95	7.49	7.87	6.81	8.5	6.39	9.46	7.59	7.26	6.18	4.81	5.27	4.56	5.75	4.99	4.68	4.65	4.58	4.55	3.7
Out_GCF_000378105	77.43	76.92	75.02	70.24	64.36	59.04	53.97	50.41	49.28	44.9	41.9	39	35.69	34.02	30.41	29.58	28.15	25.62	23.57	22.59	20.56	19.42	18.82	17.18	17.97	16.16	16.73	14.63	15.45	14.78	13.2	13.77	10.66	13.93	11.36	18.43	12.08	11.7	11.53	10.96	10.47	9.6	9.55	9.99	9.56	9.75	8.98	8.21	7.21
Out_GCF_000526255	614.86	596.31	572.82	544.06	518.46	494.97	467.92	443.37	417.44	388.97	366.78	342.1	323.02	303.76	288.77	271.07	255.91	240.34	224.83	206.78	197.06	190.24	177.55	171.73	161.78	151.34	142.98	137.5	128.47	120.94	115.47	103.06	102.69	88.92	90.37	82.77	79.36	76.86	68.63	67.17	59.47	59.13	54.1	51.84	51.46	50.55	48.55	44.04	40.33
Out_GCF_000972765	150.89	148.05	136.61	123.5	113.49	104.77	95.48	84.63	77.29	68.96	64.49	57.42	53.56	47.81	44.87	40.57	37.02	33.76	32.04	31.22	28.82	26.28	23.85	21.67	20.81	18.92	16.84	17.05	14.71	13.99	13.43	12.01	11.3	9.08	14.66	7.6	8.74	8.15	7	5.69	6.22	4.8	6.31	4.64	5.12	4.86	4.43	3.8	3.54
Out_GCF_001580045	246.68	235.5	214.64	193.91	175.05	163.13	148.64	132.02	123.05	112.46	101.76	94.17	87.36	80.17	76.4	68.13	63.65	58.57	55.1	51.62	48.5	47.56	42.13	39.44	33.87	30.94	29.42	28.66	26.3	24.28	26.4	22.47	23.61	19.27	26.69	18.92	20.56	20.04	17.44	17.85	15.36	17.48	15.31	13.45	12.89	12.28	11.27	10.38	9.98
Out_GCF_001642875	89.99	83.82	71.88	64.1	56.31	51.19	46.02	40.65	36.98	33.97	30.96	30	29.89	30.09	27.7	26.1	26.86	27.1	26.07	25.47	25.11	24.36	24.34	22.68	20.99	20.76	19.96	20.03	18.92	18.56	16.85	18.73	14.62	20.35	14.62	21.25	17.95	17.19	15.5	14.19	15.94	13.73	14.27	11.85	12.35	11.9	11.45	11.04	10.15
Out_GCF_001642915	263.32	257.53	227.61	203.45	181.36	157.51	138.67	125.11	110.01	98.48	86.51	77.34	67.06	64.27	54.97	49.91	45.07	39.53	35.41	32.34	29.3	25.67	22.8	23.11	21.3	19.73	17.25	17.02	16.11	13.62	13.13	12.33	10.07	11.03	8.86	10.59	9.3	9.05	9.26	8.23	7.63	7.44	7.15	7.91	5.76	7.15	5.42	5.16	4.89
Out_GCF_001642955	158.97	153.21	130.95	114.59	97.41	85.02	70.88	59.45	50.82	45.69	38.8	33.96	28.73	26.33	21.88	18.69	17.3	15.47	12.5	11.43	10.34	8.66	7.86	7.23	6.71	6.53	6.17	5.73	5.49	5.21	4.99	5.15	4.34	6.28	3.54	6.03	4.5	4.85	4.57	4.27	5.57	4.94	5.53	6.35	4.24	5.83	4.09	3.97	4.25
Out_GCF_001688765	80.74	76.07	68.71	61.29	54.62	50.44	46.08	41.85	40.06	35.91	33.32	31.9	29.5	27.82	25.85	24.39	23.27	21.67	19.8	19.27	18.92	17.18	16.31	15.25	15.95	15.35	14.34	12.18	13.29	12.34	11.49	12.34	11.28	11.96	12.14	12.58	11.53	10.98	9.74	9.61	9.95	9.72	9.37	7.19	7.61	7.4	6.74	6.2	6.47
Out_GCF_001983935	193.11	187.99	162.7	142.59	124.98	111.72	98.81	86.9	77.94	69.38	59.77	53.12	48.81	44.27	40.48	37.2	31.51	28.54	26.42	24.27	22.56	18.98	18.08	17	14.56	14.58	13.57	12.26	11.4	10.12	8.89	9.94	8.53	9.74	7.48	13.78	9.08	7.73	6.74	6.39	6.85	6.39	7.59	7.13	8.53	6.48	5.77	5.37	4.94
Out_GCF_002117005	100.21	99	104.1	106.32	105.73	101.38	100.21	98.25	95.11	91.31	87.33	84.1	79.41	74.06	71.4	68.76	66.14	61.98	59.75	55.54	54.58	51.27	49.97	46.67	44.43	42.07	37.96	36.97	33.29	31.35	27.56	29.08	21.81	26.83	23.36	27.74	27.43	22.49	21.93	19.12	18.42	17.8	16.51	16	13.84	14.42	11.95	12.07	10.72
Out_GCF_002277955	393.28	380.84	344.98	318.41	292.32	267.54	242.86	226.97	210.13	193.04	184.72	170.82	161.28	150.38	140.07	134.17	125.89	120.24	112.92	108.28	99.52	95.02	85.91	83.36	79.61	75.25	73.46	66.48	63.41	62.19	58.78	55.61	56.82	52.07	52.22	50.99	49.51	46.97	42.89	44.05	36.71	36.28	32.03	33.62	31.82	32.36	30.27	29.18	27.33
Out_GCF_002289565	209.5	205.25	177.87	156.73	134.43	114.98	95.1	81.38	70.67	63.46	54.66	46.98	39.54	34.74	31.5	26.71	22.72	19.71	15.96	14.89	13.9	12.71	10.95	10.7	9.61	8.23	8.59	7.14	6.25	5.65	5.19	4.42	6.12	4.68	6.06	4.95	4.37	4.07	3.27	3.04	2.88	2.55	3.55	2.6	3.16	2.19	2.04	1.77	1.84
Out_GCF_002310495	88.55	85.42	79.62	71.82	65.66	60.81	52.47	46.59	43.04	37.99	34.65	30.91	27.48	25.29	23.21	20.68	17.82	16.53	13.63	13.24	10.96	9.48	9.74	8.56	9.12	7.96	7.37	7.98	6.11	6.35	5.87	5.34	4.52	5.18	7.26	4.93	4.2	4.69	4.55	3.69	5.15	4.7	4.87	4.67	4.61	4.56	4.51	4.05	4.04
Out_GCF_900113665	176.25	167.08	141.76	120.76	104.31	87.34	71.77	65.57	56.57	48.95	40.82	35.68	30.85	26.25	23.22	21.26	18.5	15.81	14.15	13.88	12.44	10.85	8.42	8.13	7.61	7.76	5.16	5.51	4.93	4.26	3.76	3.33	3.79	3.07	3.45	5.53	3.79	3.22	3.2	2.54	2.2	2.17	3	1.95	3.67	1.25	2.12	1.74	1.48
Out_GCF_900167535	78.84	77.45	71.56	66.89	60.57	53.64	49.23	43.54	39.33	35.37	33.16	31.73	29.44	27.62	24.6	23.14	20.08	17.02	15.62	13.75	12.21	12.75	13	12.85	11.86	9.58	8.86	9.09	7.41	7.63	7.6	6.94	6.14	7.25	5.88	10.99	7.8	7.52	6.95	6.68	6.01	5.89	5.9	5.7	6.46	6.41	6.13	6.19	4.87
Out_GCF_900232105	193.74	193.08	200.81	203.72	211.42	207.91	212.29	207.65	202.47	194.06	188.33	184.26	180.54	173.01	165.95	153.72	148.78	139.71	134.53	127.25	119.41	114.92	105.99	100.73	93.6	88.93	82.14	79.55	74.52	74.57	65.43	65.2	57.94	57.42	54.89	52.45	52.19	49.98	48.76	45.71	42.82	39.99	40.29	36.25	34.67	32.81	30.72	29.78	28.24
Out_UBA9264	230.43	223.79	194.69	173.78	155.98	140.62	119.04	103.81	91.02	81.18	71.89	64.01	56.65	51.27	43.67	42.55	36.65	32.59	30.26	25.42	22.31	19.95	17.09	16.72	14.43	13.39	11.35	10.34	9.92	8.31	8.89	7.26	8.57	5.69	7.04	5.9	6.02	5.9	5.21	5.49	4.13	6.15	3.19	5.39	3.56	3.61	2.85	2.85	2.3
PARAV	33.13	32.1	30.68	34.13	65.12	189.62	12.27	10.22	8.96	7.41	6.68	5.38	4.71	4.74	3.92	3.05	3.26	4.07	3.43	3.05	2.9	2.58	2.7	2.35	2.93	2.39	2.54	3.23	2.61	2.89	2.14	3.33	2.66	4.12	3.2	9.18	5.65	5.28	4.86	4.69	5.9	4.54	5.88	4.76	4.62	4.8	4.45	3.64	3.92
PARI007YTK11	251.01	248.46	237.21	224.92	219.18	211.31	196.31	188.36	183.92	180.02	173.19	162.87	148.74	146.05	136.9	126.83	117.45	103.28	97.28	89.4	80.73	75.05	72.24	64.84	61.78	57.38	52.08	48.4	45.5	41.53	36.59	35.75	35.74	34.19	31.11	30.29	31.08	29.01	27.81	23.81	23.24	21.76	18.79	18.63	18.01	17.56	14.76	13.96	13.39
PARI76ST10	407.29	405.86	395.04	377.92	363.09	346.31	327.42	307.24	291.63	278.18	259.91	248.35	236.29	220.56	208	197	183.63	169.68	152.76	140.18	129.09	119.06	110.66	103.91	96.51	87.56	84.42	76.15	70.06	62.52	55.93	52.51	50.31	48.52	43.35	42.37	44.02	38.2	35.26	32.69	28.89	26.07	25.43	24.38	23.85	24.09	20.85	19.41	18.79
PARIHat2	402.53	398.19	385.25	364.57	345.34	337.26	320.36	305.43	287.53	276.77	264.05	253.25	241.78	222.36	209.74	196	179.76	168.59	150.49	143.08	129.87	119.92	111.78	105.05	95.7	86.23	82.21	74.18	70.42	64.03	59.15	56.11	53.83	51.18	43.72	41.87	42.31	39.12	35.84	31.34	28.4	26.43	25.56	24.34	22.64	22.67	21.14	18.74	18.06
PARUW	81.24	78.77	71.15	62.93	53.56	46.03	40.95	34.59	29.56	25.04	23.09	19.61	18.48	17	14.96	14.6	12.65	11.62	10.42	9.5	8.63	7.54	7.89	6.14	5.57	4.61	4.27	4.14	4.4	3.1	2.95	3.1	3.16	3.36	3.33	5.59	3.61	3.36	2.65	2.9	2.97	2.6	2.71	3.48	2.21	3.18	2.04	1.81	1.24
PROGREC2	44.15	41.57	37.58	33.56	30.12	24.12	23.63	19.6	17.84	15.87	15.68	13.32	12.36	11.57	10.35	9.84	9.39	8.5	8.27	7.89	6.92	5.91	7	5.47	5.09	3.93	4.06	3.85	4.1	3.65	3.14	4.03	3.68	3.89	4.49	6.11	4.29	3.46	3.67	3.72	4	3.89	3.57	4.69	3.45	3.7	3.16	2.64	3.02
PROPHO	46.48	43.09	36.52	30.31	24.61	20.11	16	13.05	10.2	8.82	6.99	6.46	6.22	6	5.19	5.15	4.42	4.58	3.95	4.07	3.21	3.54	3.45	3.22	3.24	2.81	2.79	3.29	2.43	2.8	2.18	2.56	1.51	2.84	1.88	7.51	4.38	4.31	4.31	4.25	4.58	4.45	4.76	4.14	4.78	3.96	4	3.71	3.08
ProNeg	39.68	37.21	34.51	31.92	29.66	25.56	25.32	21.96	20.7	16.89	17.27	14.56	14.29	13.13	12.8	12.28	11.46	10.97	10.62	10	7.99	6.56	8.01	5.74	5.37	4.51	4.73	4.94	4.85	4.38	3.75	4.29	3.65	3.68	3.7	7.62	4.72	3.94	4.11	3.96	4.33	3.55	3.63	4.82	3.4	4.14	3.11	2.59	2.57
RHABDOW815	160.97	155.84	140.86	129.07	117.94	105.69	93.77	83.15	73.25	67.44	57.22	53.06	48.98	45.55	39.62	37.07	31.7	28.21	26.97	26.52	23.29	20.51	18.98	16.81	14.72	11.81	11.75	9.52	9.6	8.02	7.5	6.04	6.79	7.64	6.81	8.8	6.94	6.04	5.42	5.25	4.85	5.04	4.95	5.79	4.63	4.78	4.01	3.59	2.76
Rhab	168.75	164.46	149.46	135.6	122.87	111.42	99.68	89.72	80.54	73.94	62.58	57.36	51.9	49.03	43.04	40.11	34.57	31.2	28.45	27.25	24.4	23.33	20.63	18.39	16.42	13.16	12.9	11.1	11.12	10.14	9.78	7.75	8.45	9.56	8.73	11.27	9.52	7.74	6.9	6.58	6.67	6.47	6.86	7.24	6.61	6.75	6.17	5.28	3.75
RhabHel	140.69	135.66	120.79	108.65	97.24	86.44	75.53	67.06	59.14	54.71	45.82	42.06	37.11	34.04	29.73	26.89	23.11	20.41	19.17	18.84	16.43	14.78	12.81	12.15	11.16	8.72	8.67	6.98	6.9	6.15	5.47	4.24	4.88	5.21	6.08	6.55	5.53	4.72	4.47	4.39	4.21	4.57	4.45	5.09	4.66	4.76	4.06	4.01	3.32
Rubis	138.96	132.12	117.57	103.49	89.98	78.86	73.21	63.47	56.52	49.29	45.12	40	38.12	34.95	31.63	29.71	27.11	25.07	23.25	21.26	19.77	17.85	16.75	15.45	12.94	12.06	12.46	10.78	10.55	8.98	10.28	8.1	10.19	7.86	6.98	11.48	8.45	7.91	7.39	6.92	6.3	5.64	6.32	5.63	5.26	4.71	4.53	4.18	4.05
SIMNZ	113.98	165.64	244.22	299.22	41.52	35.29	29.26	25.9	22.87	18.94	15.68	13.45	11.58	10.44	8.99	7.52	6.2	6.11	5.63	5.68	5.05	5.56	4.22	4.4	3.66	3.6	3.25	3.32	3.74	3.19	3.5	3.27	4.01	3.65	3.25	5.58	3.99	3.16	2.84	3.43	3.13	3.36	2.83	3.1	2.2	2.16	2.05	1.94	1.55
SM2339	1400	1369.24	1309.94	1255.95	1196.41	1123.07	1061.92	999.12	946.77	885.21	832.46	777.74	728.98	681.23	654.31	606.05	566.61	536.96	506.34	463.25	436.74	405.83	383.82	356.05	332.96	308.12	291.16	267.62	252.4	229.44	221.51	202.43	195.09	183.44	177.66	176.1	173.37	157.82	148.9	137.74	128.06	122.51	114.5	108.15	105.15	96.4	88.24	82.45	75.87
SYNMED	110.41	105.48	88.37	75.32	65.78	58.31	49.67	45.39	40.33	37.01	31.81	30.41	28.02	26.04	22.43	21.01	19.32	17.57	17.15	16.42	15.24	14.15	11.57	11.11	9.95	9.78	8.16	9.02	7.61	6.19	7.17	6.01	7.33	5.43	6.74	7.36	5.93	5	4.23	5.17	3.73	4.4	3.73	3.09	3.6	2.62	2.75	2.64	2.55
TARWAD	16.51	14.83	15.92	16.59	16.29	16.45	15.98	15.57	15.27	13.72	14.57	14.71	13.74	13.84	14.24	14.38	15.05	14.66	13.72	14.28	13.79	14.81	14.45	14.32	13.95	14.28	12.96	13.79	13.58	12.12	12.64	10.22	12.34	10.17	11.97	10.99	10.07	10	9.94	10.1	10.96	9.9	8.86	8.53	9.25	8.77	8.88	8.67	8.38
TUME1	107.54	105.45	94.97	83.4	71.02	63.26	54.69	48.13	43.06	38.92	35.67	33.07	31.1	29.11	25.47	23.12	21.22	20.87	17.22	16.74	15.09	13.98	13.87	12.21	10.99	11.07	10.32	8.37	7.59	7.15	5.81	6.07	6.52	6.64	6.06	9.01	6.55	5.86	6.01	4.74	4.28	3.86	4.31	3.65	4.29	4.3	3.22	3.1	2.49
WADCW	44.58	43.3	36.35	30.94	26.65	23.57	20.77	18.15	16.63	16.41	14.05	12.96	12.53	12.34	11.91	10.68	9.59	10.44	9.78	9.08	8.41	8.35	8.9	7.85	7.63	6.85	5.97	6.87	6.26	5.73	6.24	5.61	7.91	6.31	6.86	8.47	6.44	6.39	5.63	5.93	6.01	5.75	6.67	4.84	5.33	4.22	4.42	4.67	4.86
XENOCL	86.18	81.85	69.03	57.24	51.48	44.57	37.63	31.93	27.89	25.42	21.98	19.91	17.66	15.69	13.51	13.12	11.3	10.13	9.5	9.24	9.14	7.8	6.84	6.9	6	5.7	5	4.99	4.39	3.7	3.89	3.43	4.25	3.56	3.92	4.57	3.45	3.48	3.1	3.12	2.16	2.93	2.48	3.59	3.16	3.09	2.37	2.22	2.2
[truncated: 27 more columns]

## Sheet: Data S4c 180 taxa alignment
Data S4c: Stepwise removal of compositionally biased sites from the 180 taxa concatenated marker gene alignment.
Alignment number	0	1	2	3	4	5	6	7	8	9	10	11	12	13	14	15	16	17	18	19	20	21	22	23	24	25	26	27	28	29	30	31	32	33	34	35	36	37	38	39	40	41	42	43	44	45	46	47	48
Alignment length (amino acids)	16586	16421	16257	16095	15935	15776	15619	15463	15309	15156	15005	14855	14707	14560	14415	14271	14129	13988	13849	13711	13574	13439	13305	13172	13041	12911	12782	12655	12529	12404	12280	12158	12037	11917	11798	11681	11565	11450	11336	11223	11111	11000	10890	10782	10675	10569	10464	10360	10257
Percentage of alignment removed	0	0.994815	1.9836	2.96033	3.925	4.88364	5.83022	6.77077	7.69926	8.62173	9.53214	10.4365	11.3288	12.2151	13.0894	13.9576	14.8137	15.6638	16.5019	17.3339	18.1599	18.9738	19.7817	20.5836	21.3734	22.1572	22.935	23.7007	24.4604	25.214	25.9617	26.6972	27.4267	28.1502	28.8677	29.5731	30.2725	30.9659	31.6532	32.3345	33.0098	33.679	34.3422	34.9934	35.6385	36.2776	36.9106	37.5377	38.1587
Number of taxa with significant chi2test scores	171	169	165	164	157	154	147	142	139	133	129	120	108	98	90	86	74	65	63	58	51	48	45	44	43	41	35	34	30	24	20	19	19	19	18	17	16	16	17	17	14	12	11	11	11	11	9	7	6
1021942-13	26.36	24.87	25.21	24.72	24.39	23.75	23.41	23.46	23.47	22.99	23.53	21.3	20.65	19.28	18.62	19.46	19.12	19.23	19.06	19.02	18.34	19.56	18.03	16.92	16.64	14.89	15.9	14.83	14.54	13.23	12.89	12.21	12.55	11.32	12.36	11.25	11.04	9.63	11.26	10.04	9.16	8.36	9.38	9.92	6.78	7.48	6.73	6.27	6.64
1021942-14	40.01	38.27	33.69	31.32	28.7	27.54	25.71	24.89	25.12	24.58	25.13	22.65	21.69	20.07	18.67	19.82	19.19	17.67	16.29	16.38	14.86	14.42	12.98	12.61	12.37	12.06	11.72	10.9	10.61	9.19	9.38	8.82	9.24	8.59	9.23	7.62	7.44	6.55	7.26	6.44	6.46	5.37	6.32	6.32	4.64	5.2	4.9	4.47	4.06
1039689-34	104.96	100.95	93.47	90.08	81.93	77.09	74.57	70.3	65.94	63.51	61.73	59.98	56.83	53.52	52.24	48.47	45.84	43.4	41.26	38.92	38.31	35.26	32.97	29.97	28.21	27.9	26.56	26.99	24.67	23.96	21.64	20.63	20.2	18.81	18.43	17.1	16.51	17.45	16.56	16.57	15.51	14.04	11.9	15.55	12.58	12.06	10.97	10.79	10.87
1041544-29	66.58	63.56	56.02	47.11	39.29	31.58	27.63	23.27	21.25	16.75	15.15	12.66	12.72	10.92	10.47	9.86	9.06	7.69	7.72	6.84	6.09	4.83	5.6	4.28	5.01	4.26	3.65	4.44	3.48	4.56	3.3	3.87	2.82	4.44	2.93	2.66	3.06	3.71	4.31	2.83	2.52	2.51	2.63	6.76	2.61	2.9	2.39	2.81	2.3
1045192-5	100.51	94.27	88.8	82.2	77.22	69.49	62.66	57.64	53.93	51.13	47.82	44.11	39.89	36.05	33.77	31.48	28.8	28.43	24.94	22.22	21.4	20.01	18.32	17.1	16.62	16.08	14.57	13.95	12.49	11.94	9.23	9.01	8.37	8.7	7.54	7.56	7.98	8.4	7.83	7.52	7.36	6.29	6.69	5.24	7.04	6.6	7.61	4.54	5.34
1045240-7	217.67	212.68	208.6	204.14	200.98	193.36	188.64	183.86	177.05	171.67	166.38	162.31	154.42	150.62	141.17	134.8	128.82	121.66	117.17	111.03	105.34	97.63	90.86	87.83	81.57	80.2	73.11	69.82	65.91	62.16	58.26	55.55	52.03	49.53	49.1	47.33	46.92	44.43	43.48	43.39	40.16	36.44	36.3	32.32	35.53	35.33	33.62	30.53	31.06
1049244-12	214.05	207.26	194.52	177.54	166.54	151.38	139.32	125.56	117	109.13	99.88	90.07	87.49	82	77.3	68.48	65.14	64.04	59.59	57.17	52.41	48.79	44.08	41.95	39.66	39.63	35.9	35.05	30.87	31.74	28.9	28.49	25.87	26.58	25.2	26.47	23.74	26.12	23.13	22.43	22.32	21.49	21.07	23.87	22.41	19.86	20.58	20.29	18.21
1063924-70	58.48	54.28	46.05	39.49	34.57	31.47	29.28	26.42	24.19	22.61	20.68	20.75	20.18	19.64	18.47	18.38	18.72	18.02	17.99	16.35	15.87	14.66	14.74	13.97	13.79	12.32	12.76	12.05	11.94	12.53	11.29	12.85	10.84	12.83	11.44	11.21	13.12	11.39	12.66	11.41	10.05	9.93	9.72	11.18	9.15	9.45	8.49	8.84	8.55
1064120-29	32.89	30.13	25.32	21.32	19.65	17.94	16.23	14.65	14.01	12.15	12.52	10.41	9.16	8.19	7.81	7.52	7.72	6.92	6.95	6.99	7.57	6.83	6.45	6.6	6.43	5.97	5.36	5.52	5.04	5.45	4.76	4.45	4.6	4.08	5.15	4.44	4.24	5.46	4.72	4.54	4.09	4.28	3.59	7.52	3.5	3.14	3.64	3.73	3.74
1095360-24	37.83	34.82	27.09	22.31	18.99	16.88	16.26	14.27	14.23	13.92	13.98	13.2	12.82	12.16	12.04	13.3	12.57	12.24	11.98	11.55	11.71	10.66	10.74	10.49	10.7	10.76	10.79	9.67	9.03	8.82	8.46	8.75	8.03	8.83	9.04	7.88	9.19	8.57	9.99	8.7	7.49	8.54	8.52	11.17	6.7	6.44	5.8	6.58	5.14
1096102-30	53.19	50.25	41.86	34.47	29.86	23.87	20.51	18.01	17.7	14.59	13.91	11.55	12.22	10.4	9.77	8.02	8.12	7.7	6.6	6.82	6.19	6.33	5.44	5.03	5.09	4.93	5.21	4.41	5.06	4.23	4.32	4.12	4.72	3.65	6.42	3.58	4.19	4.03	4.56	3.94	3.62	3.7	3.65	6.37	3.23	3.36	2.97	3.04	2.68
1159587-4_forest	43.62	42.41	41.09	39.78	40.44	41.27	41.5	40.54	39.04	38.35	36.01	35.64	32.86	30.83	30.39	30.4	27.54	27.16	24.91	25.6	24.4	23.9	22.43	21.42	22.59	21.81	20.83	20.45	20.23	19.34	17.82	16.68	16.65	15.53	18.35	14.55	14.87	15.13	15.61	14.57	12.79	11.94	10.66	14.91	9.33	8.87	8.77	8.33	7.4
3300004085-10	91.8	86.37	82.06	77.88	73.44	66.5	61.58	57.81	54.77	53.02	51.14	49.28	44.7	41.84	39.85	37.15	33.33	33.53	29.15	26.92	26.04	23.67	21.43	20.37	19.99	17.98	16.6	15.35	14.61	13.91	11.14	10.5	10.68	10.28	10.73	10.23	10.09	11.5	9.58	9.75	9.26	7.77	7.73	7.6	7.84	7.67	8.4	6.42	7.36
3300005529-103	27.69	24.38	19.27	15.47	13.57	10.4	10.15	9.29	9.34	8.86	8.72	9.25	9.03	8.79	10.11	10.45	10.11	9.82	9.98	9.39	9.2	9.09	9.32	8.41	9.76	8.73	8.76	8.11	7.99	7.79	6.36	5.51	5.8	4.84	6.92	5.05	5.25	5.36	6.64	5.36	4.51	4.26	4.82	6.73	3.65	3.96	3.93	3.96	3.74
3300006056-100	108.53	102.75	87.37	74.04	65.09	59.08	52.45	47.18	43.16	36.26	32.72	30.94	27.57	24.72	22.85	19.87	18.56	16.79	16.74	14.96	14.49	12.8	13.25	11.14	11	9.64	9.87	8.95	9.08	7.71	7.3	7.53	7.32	8.29	8.42	8.15	8.98	7.68	9.95	7.87	7.52	7.12	6.39	9.74	6.1	5.71	5.08	5.59	5.13
3300006056-139	53.76	54.31	52.73	49.4	47.4	44.77	42.86	39.81	36.36	35.37	33.73	33.38	32.79	30.74	30.91	30.21	28.42	27.18	25.91	26.52	24.94	24.83	24.61	24.46	21.85	20.82	20.08	18.84	17.59	16.81	16.79	15.47	13.48	13.16	12.13	12.84	12.3	13.48	11.51	11.69	11.84	10.57	9.72	10.91	14.85	14.02	13.32	12.2	10.73
3300006177-14	34.52	32.18	28.3	24.24	21.37	18.49	17.7	16.73	15.25	14.52	14.7	12.5	12.26	11.08	10.04	9.82	9.59	10.03	9.28	9.28	8.38	8.23	7.49	7.53	8.07	6.94	6.44	5.67	5.54	4.71	5.4	4.5	4.87	4.1	6.06	4.02	4.48	4.69	4.94	4.1	4.02	3.58	4.28	4.72	3.05	3.64	3.57	3.4	3.08
3300009083-135	141.54	134.7	120.42	110.39	97.27	85.88	77.69	69.55	62.51	54.93	47.62	42.51	39.54	37.02	32.42	30.74	28.97	26.32	26.44	24.8	22.1	21.5	20.66	19.52	17.32	16.52	15.59	15.59	13.12	12.31	11.93	11.27	11.47	10.6	12.36	11.37	9.93	11.42	9.19	8.57	8.05	8.16	6.98	8.79	8.35	7.86	6.92	7.72	6.61
3300009084-136	159.99	153.74	140.09	130.67	115.53	103.24	94.56	83.97	77.21	68.98	62.24	56.95	51.18	46.85	40.69	36.79	34.1	30	29.59	27.59	25.11	24.35	22.89	20.62	19.03	18.1	16.96	16.72	13.47	13.16	12.08	10.6	10.4	9.33	9.91	9.65	7.78	9.46	6.83	6.68	6.54	6.95	5.97	11.39	7.69	6.48	5.44	6.1	5.61
3300009084-150	26.69	25.94	28.41	30.88	31.9	32.4	33.24	32.61	32.69	30.4	30.58	28.73	29.53	28.96	26.9	26.59	26.79	26.21	26.16	26.53	24.88	23.11	22.33	21.46	22.46	21.29	19.93	19.2	19.86	19.12	16.5	16.26	14.63	14.15	13.98	13.97	14.23	12.69	13.86	13.09	11.4	10	10.41	13.11	9.06	8.07	8	5.42	5.34
3300009703-49	161.36	152.54	136.52	122.52	109.12	94.52	85.65	74.09	64.67	57.35	50.37	48	41.73	40.06	35.02	33.11	29.45	26.43	24.08	21.83	19.44	19.54	18.44	17.36	15.68	14.66	13.65	12.84	12.44	12.28	11.52	9.42	9.45	8.62	9.45	7.91	7.89	7.57	7.8	7.37	6.77	6.92	4.99	9.06	5.6	5.22	5.13	4.67	4.34
3300009709-46	83.43	78.24	66.07	57.79	52.67	47.45	44.92	40.52	36.8	34.83	32.21	32.96	29.22	27.43	26.02	23.87	22.32	21.86	19.75	18.27	17.17	18.09	16.15	15.22	13.6	14.85	13.8	13.74	13.02	12.78	12.61	11.77	11.65	12.36	11.63	9.74	10.25	9.68	9.75	8.65	8.78	8.38	8.85	8.33	8.95	6.96	7.1	6.59	6.92
3300009787-37	59.97	59.31	60.06	55.21	53.83	48.85	45.13	40.73	41.24	36.9	35.07	30.56	27.76	24.36	21.4	21.58	19.32	19.76	17.56	18.31	15.66	16.46	14.48	12.71	12.44	11.4	10.91	10.33	9.67	8.57	8.14	7.77	8.36	7.61	11.13	7.74	7.57	6.04	7.47	6.39	6.97	6.16	7.37	8.53	5.97	6.04	6.01	5.08	5.88
3300011418-10	28.25	27.86	22.55	19.4	17.9	16.51	14.99	13.82	14.41	14.27	13.79	13.96	14.47	14.33	13.81	12.91	12.73	12.64	13.52	14.17	12.97	12.14	11.84	11.96	11.97	11.21	10.89	9.89	9.22	8.93	9.44	9.08	7.91	8.44	7.72	8.25	8.47	9.01	9.16	9.67	8.75	8.71	7.16	11.72	5.73	6.1	5.3	4.5	4.8
3300011418-14	57.69	55.22	48.28	47.41	44.48	43.6	41.49	39.65	38.35	35.68	33.22	33.7	31.72	31.2	29.2	27.29	26.78	24.71	23.51	22.6	21.5	20.42	18.86	19.46	18.76	17.79	16.3	15.56	15.32	14.34	15.31	14	14.15	12.67	12.9	10.82	11.17	9.87	8.59	8.67	8.08	8.14	7.77	12.41	8.53	8.32	7.62	6.92	6.23
3300012931-71	68.36	66.92	69.7	65.95	62.23	59.38	57.35	53.72	52.87	51.1	51.13	45.05	43.82	40.94	38.82	37.31	34.72	33.67	32.8	30.62	28.37	27.78	24.99	24.83	24.34	22.93	21.78	21.84	21.32	19.4	18.96	18.62	18.17	16.95	17.04	16.6	15.83	14.34	15.52	13.51	12.94	11.4	11.06	10.88	9.25	9.87	8.54	8.11	8
3300013126-109	258.28	250.61	238.98	223.13	212.48	203.1	187.63	174.73	160.83	153.62	143.89	137.78	133.65	126.77	121.79	115.52	110.02	108.48	103.59	99.7	95.36	86.19	81.35	77.74	71.76	69.75	59.28	56.7	51.86	48.78	47.17	45.27	41.37	38.36	39.01	39.72	36.57	38.31	37.55	38.63	35.81	32.3	30.77	30.69	33.55	31.53	30.26	26.29	24.32
3300013132-109	193.01	186.54	162.6	147.29	132.94	116.31	103.83	93.89	86.05	80.04	74.42	67.95	61.32	56.5	50	46.22	42.36	41.35	38.28	35.02	30.93	28.31	27.24	26.42	22.86	22.32	20.05	20.69	19.99	18.46	18.2	16.45	17.62	14.66	15.32	13.45	12.68	12.87	13.57	12.64	11.7	10.07	10.68	10.55	11.76	11.61	11.19	10.41	8.65
3300013133-59	69.95	66.38	54.71	47.28	43.36	38.51	33.33	29.31	26.68	24.64	21.2	18.66	16.83	14.04	12.1	11.62	10.29	9.28	8.3	8.82	7.45	6.46	7.55	5.82	5.6	5.04	5.1	4.39	4.04	4.08	3.43	3.13	3.05	3.88	4.37	3.81	4.04	3.38	4.51	3.85	4.16	4.14	4.19	5.84	3.77	3.8	3.62	3.7	3.41
3300020740-2_forest	41.9	40.51	37.48	32.97	29.42	26.34	23.94	22.12	19.76	17.9	18.24	17.12	16.68	15.92	15.11	15.52	14.01	14.48	13.45	13.58	12.34	11.66	10.35	10.23	10.31	9.65	7.47	8.17	6.87	6.19	6.32	5.67	6.46	5.49	8.36	5.66	5.45	6.18	5.91	5.21	5.28	5.38	5.37	6.94	4.99	4.2	4.33	3.82	3.75
3300020889-1_forest	33.52	31.44	28.82	25.38	22.68	20.64	19.58	18.36	17.49	16.45	16.79	15.62	15.84	15.77	15.75	15.49	14.98	14.77	14.6	14.67	14.92	14.21	13.88	13.07	12.82	11.76	9.51	8.33	8.56	9.12	8.42	7.7	8.67	6.75	10.22	7.85	7.97	7.18	7.92	7	6.79	6.38	6.74	7.55	6.54	5.67	6.06	5.56	5.45
3300020970-2_forest	40.61	38.29	32.86	27.39	24.56	20.78	18.19	14.61	12.64	11.24	10.9	8.63	7.81	7.45	7.85	7.82	7.16	6.49	6.55	5.9	6.05	5.67	5.36	5.14	5.27	5.16	5.07	4.85	5.46	5.35	4	4.22	3.8	4.74	3.47	3.8	4.52	4.2	7.61	6.23	5.92	5.04	5.43	6.78	5.07	5.13	4.85	5.12	4.42
ACE65	115.02	113.45	103.49	92.8	81.65	70.41	62.53	54.54	51.02	44.66	41.57	36.59	34.18	30.95	27.64	27.13	25.5	22.34	21.49	19.98	18.57	16.07	15.45	13.63	13.15	11.13	10.68	9.78	9.42	7.87	7.05	7.12	5.81	7.24	4.74	5.14	4.96	5.41	6.1	5.08	4.22	3.38	4.28	5.41	3.75	3.99	3.16	3.48	2.9
ACE82	84.02	81.15	73.72	64.56	54.58	46.12	41.03	34.62	32.3	26.53	22.94	18.15	16.89	13.73	13.42	12.38	11.08	9.78	9.06	8.5	6.8	5.89	5.63	5.39	5.03	4.23	3.85	4.09	3.26	3.12	2.33	2.27	1.76	2.59	2.44	2.06	2.94	1.52	3.05	1.95	1.63	1.78	1.78	6.2	2.04	1.85	1.37	1.84	1.22
CG10BFR821140104234	47.4	45.79	38.2	30.39	23.56	20.55	18.37	15.88	13.37	12.42	11.17	11.43	10.15	9.11	9.59	8.93	8.31	8.71	8.54	8.61	8.31	7.34	7.66	7.4	7.17	6.98	6.28	6.86	6.44	6.71	6.7	6.14	5.96	5.88	6.93	5.62	6.12	7.52	6.57	5.47	4.81	5.42	4.8	5.17	4.43	4.58	4.11	4.45	4.12
CHLCV	87.74	87.45	77.57	66.6	58.98	50.35	42.84	36.87	30.93	25.87	21.38	19.33	17.07	14.17	11.97	11.33	9.55	8.58	7.12	6.31	5.81	4.65	4.46	3.79	3.13	2.7	2.13	1.96	1.9	2.04	1.77	1.36	1.39	1.4	1.83	1.22	1.28	1.32	0.84	1.15	1.04	1.1	0.98	2.06	1.9	3.01	2.14	2.14	2.38
CHLFF	87.28	86.59	77.78	66.51	57.77	49.87	42.42	33.8	27.84	22.99	17.66	16.05	13.85	11.42	9.56	8.8	6.89	5.93	5.07	4.01	3.79	2.77	2.56	2.18	2.12	1.62	1.28	1.01	1.01	1.25	1.04	1.17	0.63	1.26	1.23	0.94	1.07	1.02	0.78	0.7	0.79	0.85	0.57	1.63	1	3.33	2.24	2.04	2.15
CHLGAL	126.67	123.81	114.17	105.27	93.77	84.52	75.94	67.02	58.97	50.5	44.27	38.96	34.63	29.86	27.77	26.74	22.13	19.85	18.01	15.97	14.11	11.69	11.53	8.41	8.55	8.05	5.97	5.83	5.6	5.63	5.01	4.85	4.64	4.67	3.71	3.91	3.82	3.76	3.65	3.87	3.61	3.45	3.12	4.02	3.77	4.56	3.48	3.34	3.06
CHL_GCA_000516655	129.17	127	119.15	108.88	95.22	83.71	74.91	65.16	56.35	51.5	44.78	39.78	35.83	30.38	27.53	24.09	20.63	18.87	16.86	14.16	14.79	12.35	11.73	9.86	9	7.06	7.06	5.82	5.96	5.18	5.01	4.67	4.86	4.22	4.72	4.47	3.54	3.98	3.99	4.34	4.08	4.13	4	4.14	3.5	5.79	5.17	4	3.83
CHL_GCF_000175535	106.77	102.39	93.87	85.49	78.64	65.81	59.85	53.09	46.08	41.31	36.86	32.1	29.87	24.44	22.43	19.52	17.46	16.14	15.37	13.39	12.82	11.18	10.3	9.68	8.04	7.37	6.69	6.26	6	5.88	5.43	5.15	4.47	4.22	3.71	3.5	3.47	3.94	3.46	4.07	3.56	3.64	3.58	3.83	3.85	4.15	3.51	2.79	2.69
CHL_GCF_000298515	99.74	97.54	86.11	76.12	68.33	60.09	51.9	44.39	36.58	31.25	25.9	23.92	21.37	17.41	14.81	14.2	11.53	10.43	9.35	7.69	7.18	6.53	5.95	5.07	4.98	3.91	3.73	3.45	2.79	2.93	2.72	2.02	2.31	2.41	2.74	2.57	2.14	2.42	2.15	2.28	1.62	2.09	1.88	3.49	2.06	5.22	3.89	3.34	3.35
CHL_GCF_000417695	122.74	119.7	111.04	99.88	89.89	79.69	70.16	62.65	55.26	48.52	40.86	37.34	34.78	28.33	25.64	23.95	20.83	18.78	17.19	14.82	13.67	11.59	10.53	9.22	8.2	7.03	5.21	5.25	4.37	4.91	4.05	4.51	3.19	3.93	2.29	2.31	3.14	2.36	1.95	2.7	2.22	2.39	2.42	2.37	2.54	3.68	2.93	2.33	2.29
CHL_GCF_000417735	145.06	142.4	132.23	121.46	109.74	99.96	89.47	78.37	71.04	61.47	54.6	48.21	44.83	39.1	35.72	34.61	30.33	27.77	25.52	22.3	20.5	16.77	16.08	13.45	13.1	12.2	9.88	9.76	9.29	8.84	7.81	7.9	7.14	6.67	5.9	6.23	5.48	5.18	5.25	5.24	5.15	4.6	4.44	5.44	5.12	6	5.27	4.48	4.05
CHL_GCF_000441735	97.98	94.67	87.71	79.06	72.54	60.66	54.66	48.5	41.78	36.41	31.73	26.4	23.6	19.16	17.91	15.36	13.26	11.81	10.82	9.48	8.76	7.42	6.82	6.42	5.71	5.12	4.59	4.27	4.25	4.04	4.04	3.59	3.41	3.5	3.82	3.11	3	3.02	2.84	2.92	2.42	2.21	2.71	2.23	3.35	2.17	1.55	1.3	0.89
CHL_GCF_000470805	132.86	130.96	122.24	112.71	101.35	88.79	79.85	69.88	60.42	53.83	48.77	42.92	40.11	34.3	31.28	29.33	25.07	24.18	19.51	17.9	16.71	14.54	13.5	11.83	11.61	9.66	9.38	7.83	8.03	7.44	6.13	5.58	5.67	4.83	4.9	4.9	3.76	4.39	4.02	4.36	4.42	4.06	4.3	3.91	4.48	4.38	3.39	3.24	3.01
CHL_GCF_000952935	104.95	103.7	92.36	80.63	71.46	61.85	53.92	45.96	38.95	32.35	27.15	24.15	21.05	17.54	15.29	14.69	11.78	10.67	9.27	8.03	7.49	6.01	5.84	4.25	4.19	3.44	2.9	2.44	2.24	2.42	1.98	1.98	1.67	1.96	1.74	1.15	1.72	1.18	1.14	1.39	0.94	1.11	0.9	1.49	1.1	2.72	1.76	1.58	1.67
CHL_GCF_001653975	136.06	134.11	125.24	113.33	101.89	92.93	85.18	76.82	68.87	60.88	54.07	47.72	45.95	40.11	36.07	33.55	29.86	28.14	25.32	23.44	21.4	19.25	18.96	16.08	15.69	13.87	12.24	11.4	10.96	10.32	9.94	9.21	9.02	8.89	8.69	8.01	7.09	7.28	6.67	6.77	6.56	5.84	5.94	6.93	6.51	6.3	5.53	5.07	4.26
CHL_GCF_002817655	142.21	139.86	131.42	120.61	106.52	94.74	84	71.98	62.22	56.82	49.4	43.68	40.17	34.7	30.59	26.8	22.83	20.17	17.86	14.47	13.82	11.66	11	9.38	8.36	7.11	7	5.69	5.04	4.38	4.35	3.81	3.83	3.54	3.92	3.91	2.64	3.12	2.71	2.98	3	2.87	3.2	4.23	3.14	4.51	3.55	3.02	2.65
CHL_GCF_900149595	103.81	99.43	92.03	84.38	78.15	65.27	59.96	54.39	47.56	42.11	38.14	33.02	30.13	24.83	22.94	19.57	17.51	15.86	15.27	13.28	12.79	11.42	10.38	10.2	8.7	8.15	7.3	6.91	6.53	6.37	6.1	5.81	5.31	5.62	5.22	4.66	5.01	4.78	4.57	4.8	4.04	3.79	4.11	3.34	5.02	3.59	3.04	2.44	2.26
CLASAL	162.54	157.8	147.32	138	127.05	114.67	105.69	99.76	90.92	85.06	79.51	75.54	69.65	64.58	61.72	59.46	56.54	52.06	46.8	43.36	42.13	41.86	39.66	38.21	35.09	31.49	28.46	27.07	25.13	24.01	24.59	20.62	20.62	17.97	18.73	18.87	16.16	17.26	16.24	16.94	15.5	14.57	13.18	12.75	13.56	12.33	11.6	11.92	10.6
Crib	96.13	92.97	79.51	70.3	62.61	56.67	50.06	43.61	39.14	32.22	27.68	25.25	21.89	19.75	19.04	18.25	16.7	14.99	14.96	13.05	10.8	11.83	9.81	9.96	8.65	8.91	8.93	8.74	7.59	6.72	7.16	6.32	6.93	6.43	8	6.71	6.47	6.61	6.18	6.28	6.37	6.24	4.31	7.25	5.17	4.89	4.89	4.59	4.11
EPS4	115.03	112.82	102.8	91.92	79.74	68.59	61.11	52.3	48.64	42.26	39.58	35.49	33.12	29.56	26.21	25.61	23.37	20.65	19.54	18.06	16.61	14.33	13.29	11.67	11.19	8.98	8.65	7.35	7.05	5.92	5.68	4.97	4.74	4.93	5.9	4.48	5.2	4.28	6.77	5.4	4.34	3.95	3.7	6.7	4.32	4.04	3.35	3.21	3.02
Estrella	58.77	54.98	44.84	40.24	35.55	31.35	27.85	28.73	27.62	25.01	21.13	22.49	19.3	19.42	17.33	17.01	16.82	16.81	16.28	15.55	14.32	12.07	12.34	11.21	10.13	9.58	9.99	9.28	9.51	8.35	8.17	7.6	7.81	7.09	9.13	7.31	7.74	7.32	7.07	6.79	6.04	5.79	4.69	7.18	3.86	4.01	3.66	4.77	3.21
Ga0074140	33.09	31.77	26.64	21.96	19.45	18.46	17.1	17.2	17.15	16.85	16.98	16.51	17.75	16.48	16.22	15.99	15.73	14.8	14.61	15.4	14.57	14.06	13.47	13.09	12.83	12.3	11.31	9.95	10.09	9.11	9.4	8.09	10.52	8.63	13.4	9.56	9.05	8.49	9.05	8.42	7.57	6.98	7.31	8.72	5.39	5.91	5.11	4.46	4.69
H124911	186.14	342.4	661.68	53.33	52.25	49.51	46.51	44.79	41.22	39.35	38.78	37.57	35.58	36.82	35.66	33.3	31.44	29.6	26.46	24.85	22.88	23.01	22.04	21.38	19.39	19.59	15.34	15.1	14.17	14.27	13.22	12.42	11.35	10.8	10.53	10.7	8.92	9.56	8.31	8.87	8.18	7.36	6.54	6.54	6.98	6.34	5.47	4.85	5.71
HSC3	55.9	51.03	43.45	37.58	31.52	25.88	24	21.07	19.21	17.37	15.91	13.54	14.24	11.3	9.83	8.54	8.57	8.51	7.62	7.35	7.01	7.35	6.2	6.58	6.32	5.23	4.95	4.64	4.57	3.6	4.47	3.77	3.92	3.73	4.11	2.68	2.68	2.65	3.63	2.87	2.63	3.48	3.09	6.14	3.06	2.44	2.36	2.42	2.45
HST3	56.98	53.49	45.16	38.51	31.99	25.18	21.78	18.42	15.55	12.12	10.73	8.68	8.43	6.91	6.05	5.49	5.42	5.35	5.41	5.44	4.69	5.66	4.4	4.65	4.7	4.08	3.39	3.96	3.7	2.79	3.95	3.25	3.61	2.69	4.53	2.45	2.24	2.14	2.86	2.25	2.02	2.23	2.42	3.76	2.21	2.36	2.16	2.11	2.06
K1000_chlam_1	578.46	567.4	527.15	488.13	437.65	393.04	349.78	312.65	276.24	252.89	226.03	203.7	180.89	163.32	143.26	124.55	112.97	101.39	91.85	81.25	71.94	63.91	58.86	53.57	47.68	43.69	39.66	35.03	31.5	28.42	26	23.62	22.08	21.18	20.66	19.01	17.85	18.25	16.83	15.81	14.31	12.56	11.44	12	10.48	9.53	9.26	7.99	7.55
K1060_chlam_1	716.82	701.83	652.37	598.38	544.59	490.92	434.14	387.84	341	309.44	274.35	248.89	219.04	198.37	176.42	155.29	136.27	123.02	104.66	93.68	82.78	75.28	66.27	59.21	51.16	46.52	40.8	36.68	34.67	31.62	27.18	25.63	23.74	22.13	22.17	20.94	19.56	19.19	19.51	18.1	15.54	15.44	13.15	15.46	12.76	11.11	10.91	9.72	9.27
K1060_chlam_2	68.35	63.55	54.42	47.63	40.23	34.32	31.77	27.28	26.14	22.98	21.35	17.5	16.26	13.78	13.64	10.77	10.54	9.22	8.22	8.23	7.64	7.57	8.07	7.5	7.77	6.13	5.33	5.53	6.27	5.12	6.25	5.83	5.6	5.1	6.15	5.1	5.12	4.76	5.92	5.25	5.26	4.94	4.42	8.52	4.49	4.15	3.8	3.88	4.25
K1060_chlam_5	1003.42	981.92	939.95	890.13	827.29	767.41	701.73	651.3	589	551.27	501.81	468.59	427.95	400.76	365.55	337.99	307.98	283.99	257.91	236.12	219.35	201.69	184.88	170.4	152.63	139.84	131.9	118.16	105.51	99.59	87.93	82.85	77.89	75.82	71.9	73.12	68.93	64.06	64.32	60.85	53.73	49.7	45.64	47.26	44.95	41.19	37.72	33.79	31.58
K9	70.14	66.07	53.33	46.61	40.52	34.95	28.8	25.72	22.7	20.59	17.55	16.56	15.35	13.86	12.1	11.15	10.54	9.47	8.49	8.73	8.18	7.8	8.05	7.35	8.4	7.61	6.94	6.3	7.06	5.97	6.63	6.24	6.61	6.5	7.03	5.75	6.5	6.16	8.26	7.56	7.05	6.53	6.03	8.84	6.05	5.35	4.97	5.14	4.56
K940_chlam_3	70.49	69.36	62.35	56.83	50.06	44.67	41.19	38.22	34.04	31.84	28.45	27.31	25.99	24.51	24.03	22.84	20.52	19.75	18.51	17.96	17.36	16.15	16.3	15.38	14.55	15.45	13.86	13.06	12.26	12.75	10.42	11	10.18	11.55	9.68	9.79	9.47	9.64	10.43	9.02	8.62	8.02	7.62	7.27	7.15	8.3	7.69	7.25	6.93
K940_chlam_5	662.3	647.48	605.07	551.29	496.21	442.54	387.48	343.14	300.19	268.13	236.88	211.12	183.43	165	143.42	126.47	111.78	98.4	80.55	70.16	60.75	53.38	44.68	40.64	35.01	29.56	26.54	22.94	20.25	18.03	14.2	13.63	12.54	11.3	12.87	11.77	9.72	11.13	9.71	8.67	7.05	6.94	5.11	8.04	5.24	4.41	4.1	3.03	3.26
K940_chlam_6	77.39	73.87	62.74	53.37	48.84	42.09	36.45	32.25	30.51	24.86	24.91	23	22.31	19.61	19.2	15.76	16.18	13.74	12.11	11.88	10.94	11.69	10.7	10.07	8.9	9.15	9.15	8.85	9.27	8.8	8.03	8.61	8.38	7.92	9.98	7.3	7.99	5.62	7.98	6.48	6.43	6.3	5.56	7.02	5.63	5.99	6.44	6.61	6.34
K940_chlam_7	60.13	58.98	52.26	48.41	42.69	36.85	34.88	31.07	30.2	25.25	23.15	21.8	19.83	17.87	17.98	15.97	16.13	14.24	13.33	11.78	11.41	10.74	11.16	9.71	9.44	9.58	9.25	9.08	7.37	8.06	7.14	8.24	6.8	6.99	6.36	5.65	6.48	7.01	7.99	6.11	6.29	5.37	5.25	5.93	4.3	4.53	4.11	3.92	3.57
K940_chlam_8	306.09	301.66	281.32	270.1	250.39	232.44	212.89	198.5	186.34	176.17	164.64	157.48	145.84	139.36	126.43	121.43	110.64	104.08	94.81	89.29	82.22	75.87	71.18	67.35	62.47	59.17	55.71	52.55	48.46	45.38	43.39	39.88	36.3	33.5	33.77	34.32	30.1	32.31	28.89	30.38	28.88	28.54	26.11	26.36	27.73	25.81	25.13	22.71	21.56
K940_chlam_9	57.19	52.26	47.19	43.93	40.78	38.4	37.73	36.33	36.69	35.21	33.22	31.48	31.84	30.1	29.74	28.34	26.99	27.69	25.45	25.49	23.27	21.86	22.01	20.12	20.08	19.24	19	17.79	18.08	14.95	15	14.08	13.4	13.28	12.8	12.94	12.42	11.35	11.58	10.98	9.73	8.96	9.92	11.5	8.22	8.76	8.62	8.47	8.98
KR126_chlam_1	50.02	47.39	39.92	33.17	28.6	25.91	22.8	19.08	18.62	16.4	16.32	14.47	15.19	13.86	13.67	13.62	12.66	12.22	10.45	10.56	9.67	8.84	9.06	7.31	8.13	7.69	8.26	7.57	7.43	5.75	5.42	4.75	5.98	5.49	6.63	5.26	5.56	5.21	6.69	5.68	5.59	4.93	5.09	6.68	4.12	4.79	4.82	4.13	4.75
KR126_chlam_3	75.14	71.51	60.99	49.12	42.95	35.81	29.87	26.2	24.37	19.79	18.24	15.17	14.44	12.59	11.94	11.09	9.99	8.49	7.78	7	6.72	6.14	6.02	5.7	5.01	5.21	4.18	4.1	3.89	3.77	4.59	4.15	4.59	4.11	4.59	4.44	4.7	3.95	6.2	4.52	4.44	4.29	3.67	4.98	4.78	4.49	3.97	3.96	4.07
KR126_chlam_4	711.2	699.37	656.74	604.97	546.81	489.17	432.61	384.22	339.11	305.05	270.24	242.56	215.85	193.26	169.02	147.22	129.6	118.08	100.66	89.94	78.55	71	60.66	54.47	47.78	41.09	36.46	32.26	28.52	25.91	20.6	19.66	18.09	16.38	17.87	16.57	14.53	15.09	14.35	12.96	11.39	11.42	9.08	12.59	9.21	7.59	7.36	5.83	6.11
KR126_chlam_5	682.86	671.67	629.21	575.75	521.69	465.29	409.38	362.53	317.91	287	253.37	227.94	203.79	183.07	158.71	140.26	123.75	114.82	95.66	84.48	75.17	67.96	57.61	52.71	44.45	38.53	35.83	31.93	29.07	26.48	21.52	20.88	18.47	18.07	19.17	18.46	17.49	16.7	17.54	15.75	13.82	13.6	11.14	13.83	11.35	9.71	9.18	7.89	8.02
KR126_chlam_6	695.47	679.48	633.83	595.15	542.54	492.42	440.67	393.5	349.47	314.97	285.49	261.93	230.75	213.29	183.35	162.34	148.23	129.38	116.08	103.88	94.51	84.36	74.08	68.87	60.42	52	46.92	41.98	36.81	34.88	29.53	28.28	25.67	25.4	22.1	21.27	21.25	19.63	20.06	17.94	16.19	15.1	12.98	14.33	12.91	10.86	10.43	9.57	8.18
L024522	48.63	47.16	42.33	36.67	32.03	28.91	26.88	23.07	20.88	18.65	17.24	14.22	13.51	12.54	11.24	11.84	10.83	11.09	10.99	11.87	10.8	10.12	10.82	10.96	10.09	9.21	8.92	8.72	8.81	7.46	7.46	7.51	6.78	6.98	6.38	6.84	6.02	5.79	6.23	5.68	5.48	5.13	5.95	4.78	5.36	5.99	4.75	4	4.34
L024912	404.9	743.42	206.29	358.72	111.87	108.94	103.95	99.91	100.14	96.35	96.9	92.18	90.05	84.85	79.36	77.1	72.26	69.59	66.49	62.62	57.24	57.62	57.41	54.17	52.41	50.17	48.37	43.93	42.44	38.91	39.33	35.51	37.37	35.92	37.93	35	33.65	31.94	32.58	30.87	29.14	26.04	24.81	24.38	22.65	21.09	19.59	18.22	17.67
Out_GCA_001603075	140.34	131.35	116.68	104.02	92.22	82.89	74.71	67.89	59.68	54.34	50.55	44.2	40.63	38.57	34.51	29.85	27.84	25.48	23.82	20.72	19.11	18.5	16.17	15.87	14.2	14.73	13.8	12.64	11.66	10.77	11.56	9.37	10.06	8.7	9.56	8.44	7.54	7.66	8.52	8.03	7.94	7.4	5.83	9.84	6.53	6.49	5.79	5.67	6.06
Out_GCA_001803205	194.44	191.91	197.82	194.23	191.9	189.45	188.16	179.07	168.62	160.91	155.56	143.41	137.15	128.93	124.1	119.16	114.33	107.63	98.68	95.5	85.43	82.84	78.36	71.37	67.1	60.16	58.37	53.94	51.23	46.18	43.05	41.13	39.35	36.88	37.53	35.94	35.25	32.21	33.62	34.04	31.13	27.66	28.3	22.81	22.36	22.86	21.71	18.62	18.45
Out_GCA_001824555	110.96	107.13	113.51	112.18	117.76	113.87	113.22	111.88	105.26	98.07	94.83	86.77	82.87	77.82	75.21	70.48	70.68	67	60.91	58.67	55.7	52.57	50.56	44.98	43.44	39.33	39.33	34.66	33.54	29.54	29.73	25.15	23.21	22.81	23.2	22.71	22.34	20.78	21.7	20.67	18.39	18.19	18.05	17.8	15.82	16.62	15.12	12.23	12.92
Out_GCA_001825665	102.75	99.99	106.79	108.38	111.61	110.03	108.47	102.1	103.74	99.72	97.82	90.77	87.61	81.86	81.23	74.28	72.11	69.98	64.68	64.14	59.87	53.4	53.89	47.05	43.9	39.11	38.34	34.84	33.5	31.59	31.37	25.67	23.78	23.41	24.01	21.72	20.66	21.88	19.61	20.11	18.19	16.99	17.56	14.9	13.8	13.52	13.24	10.47	11.39
Out_GCA_001828565	87.58	88.77	88.52	84.89	81.94	76.89	73.97	70.71	65.55	61.39	61.53	55.92	52.18	48.37	49.38	46.52	43.95	42.34	42.32	40.36	38.33	36.32	32.97	31.05	31.16	29.26	27.4	26.23	24.76	23.91	23.62	21.09	20.39	18.36	20.88	16.86	15.67	16.3	15.08	14.97	13.73	12.28	12.86	8.32	8.5	8.17	6.78	6.91	6.55
Out_GCA_001872735	24.5	24.21	25.49	28.4	31.94	33.46	35.03	37.13	35.48	33.62	34.66	32.29	33.34	32.36	29.95	28.22	26.33	23.81	23.67	23.84	22.26	22.88	21.48	18.24	18.01	15.43	15.73	13.55	15.16	12.34	11.96	12.04	13.62	12.5	13.5	11.76	11.73	10.33	11.07	10.54	9.26	9.34	10.05	11.92	8.71	9.44	8.49	7.21	7.7
Out_GCA_001999965	78.62	75.12	75.52	75.82	76.79	77.03	75.6	73.03	70.41	68.83	71.1	65.76	65.95	65.11	63.22	60.56	58.68	54.01	51.45	47.27	45.75	42.97	41.01	38.93	37.53	32.99	32.17	31.69	29.73	27.2	26.78	22.22	20.83	19.72	20.31	16.07	15.2	16.04	16.19	15.55	13.65	12.58	12.19	12.61	11.52	11.12	10.83	7.92	8.5
Out_GCA_002050325	141.08	139.97	149.93	153.75	157.55	156.77	158.25	158.32	153.67	146.74	145.23	139.31	128.98	119.68	120.1	114.04	107.85	101.78	93.53	89.81	84.46	78.06	74.2	69.11	66.97	64.52	58.79	53.23	54.24	48.54	45.57	41.56	37.7	36.19	36.79	34.31	32.88	29.77	30.93	31.33	28.72	27.92	26.31	25.58	23.52	22.26	21.07	18.41	18.66
Out_GCA_002290545	84.87	78.65	69.68	64.03	58.15	53.1	48.08	43.94	40.16	35.58	34.13	31.4	29.56	27.31	26.88	24.73	23.45	21.3	21.2	19.58	20.19	19.16	18.69	18.85	15.33	15.36	15.44	13.54	13.35	12.29	12.37	10.73	11.19	12.36	10.58	11.82	10.18	11.17	10.22	9.18	9.58	9.11	8.5	14.57	10.39	8.96	7.92	7.54	8.4
Out_GCA_002292345	24.16	22.3	17.37	14.21	12.09	12.06	9.96	8.42	7.43	7.55	7.52	7.87	7.12	7.57	6.83	7.48	6.23	6.57	6.14	7.05	6.58	7.16	6.1	6.16	5.47	4.69	5.03	4.29	4.51	4.04	3.57	3.82	3.89	3.3	5.28	3.31	4.51	3.66	4.65	3.91	3.47	3.74	2.73	5.54	4.31	3.01	2.99	3.23	2.8
Out_GCA_002298145	127.83	121.95	112.77	105.73	97.06	87.91	82.22	77.96	70.96	67.22	61.64	61.13	54.16	51.12	49.35	44.19	41.12	39.36	36.9	34.64	32.77	31.71	29.78	28.55	27.28	26.96	25.17	24.45	23.64	21.8	20.18	19.54	19.36	18.45	17.01	16.71	16.19	16.49	15.6	13.98	12.96	10.97	10.25	7.94	10.67	8.41	8.4	8.69	7.68
Out_GCA_002304445	114.91	111.43	100.73	87.34	78.59	70.02	62.56	53.5	49.49	43.93	36.72	33.57	30.37	26.49	24.74	21.64	18.93	17.7	16.12	13.6	12.42	11.25	9.91	8.89	7.77	7.77	7.32	5.5	5.72	4.96	4.46	4.57	3.54	5.23	3.29	3.08	3.16	3.39	2.88	2.23	2.03	2.15	1.66	3.32	4.76	3.38	2.2	2.42	2.45
Out_GCA_002309765	140.27	139.73	134.03	129.17	129.97	145.93	291.72	92.59	86.24	79.62	77.34	67.57	64.52	60.34	57.34	53.13	50.69	46.43	43.74	42.22	39.57	36.8	32.95	30.15	27.02	26.49	26.03	25.5	22.79	20.91	21.49	20.78	20.02	19.75	19.75	20.11	18.19	17.4	15.28	15.57	16.14	16.24	15.55	19.06	17.07	18.26	15.32	14.8	15.23
Out_GCA_002311345	238.45	229.73	208.24	192.17	171.01	156.07	140.7	129.05	120.76	109.82	96.14	92.67	82.44	73.74	67.31	63.82	58.04	55.5	52.83	49.04	44.3	43.88	39.82	37.94	33.47	31.28	29.15	27.07	25.96	25.62	23.67	22.07	18.06	17	15.24	15.79	13.8	15.17	14.46	14.65	13.21	12.01	10.67	12.39	11.73	10.38	9.77	9.72	8.7
Out_GCA_002313355	25.73	24.15	21.96	20.04	19.01	17.66	16.99	17.02	16.46	15.05	15.01	14	14.35	13.57	13.16	12.23	12.93	12.29	12.75	11.67	11.25	10.79	10.67	9.16	9.18	8.74	7.56	6.55	6.21	5.76	6.13	5.53	5.99	4.99	6.59	5.54	4.97	5.51	4.94	4.9	4.48	4.66	3.38	6.71	2.92	1.68	2.51	2.15	2.45
Out_GCA_002314455	127.97	121.68	115.48	108.73	103.44	95	93.33	87.83	81.43	78.97	74.66	70.67	65.86	64.52	62.91	56.83	52.08	49.63	48.38	45.53	41.7	39	37.14	36.23	32.71	31.96	27.07	26.25	24.22	21.54	20.35	20.6	19.85	18.74	17.74	15.34	16.23	14.55	17.12	13.54	13.5	11.02	10.24	12.61	11.74	10.62	9.5	9.59	9.15
Out_GCA_002315855	70.83	68.63	62.85	60.27	58.58	54.98	54.66	52.63	51.81	49.4	45.34	45.17	45.7	42.1	40.99	38.12	35.83	34.91	33.16	33.07	30.44	27.44	25.54	25.84	25.05	23.22	23.26	22.16	20.59	18.46	19.37	18.06	16.36	15.15	17.15	14.96	15.28	14.29	13.94	14.15	13.01	12.07	10.08	15.88	11.94	11.04	10.31	8.62	8.74
Out_GCA_002323615	102.56	99.51	87.98	77.35	69.99	60.46	56.23	51.49	45.51	39.83	35.72	33.65	30.37	29.61	26.27	24.59	21.86	20.98	18.09	16.12	14.96	12.81	12.31	11.53	10.31	11.34	11.32	10.45	8.57	9.59	8.16	8.79	7.93	8.63	7.77	7.78	7.43	8.87	6.81	6.4	6.51	7.09	6.22	12.1	8.97	8.16	6.81	5.77	5.85
Out_GCA_002323955	23.39	21.83	19.01	16.82	16.01	14.72	14.63	13.63	12.92	13.83	12.45	13.36	12.24	13.93	13.01	13.44	12.28	12.32	12.41	12.95	12.18	11.3	10.14	10.72	9.57	9.09	9.49	7.36	7.91	6.95	6.87	7.22	7.11	5.74	9.06	6	6.16	5.48	5.13	4.72	4.74	4.8	5.03	7.6	5.41	5.37	5.28	5.06	5.25
Out_GCA_002341135	82.08	79.42	71.54	67.17	62.63	57.96	55.34	51.04	47.9	43.61	43.01	39.47	35.54	34.55	33.56	32.32	30.89	29.93	28.91	28.16	26.11	22.82	24	24.14	23.86	22.32	20.87	20.44	18.6	19.79	17.87	15.56	14.66	14.94	14.87	14.39	14.21	14.01	14.96	13.9	12.71	12.95	12.44	14.48	12.81	12.02	10.89	11.02	8.19
Out_GCA_002344205	154.94	147.74	136.06	123.43	113.71	102.36	90.6	81.23	74.85	66.67	57.87	52.33	47.27	42.85	40.91	34.7	31.66	28.93	27.27	23.77	22.18	21.36	18.51	16.92	14.5	13.34	11.27	10.11	9.48	7.89	8.59	7.75	8.92	7.03	8.43	7.15	5.59	8.57	6.03	6.35	6.16	5.97	5.49	7.41	8.21	7.01	5.68	5.07	5.26
Out_GCA_002346535	41.19	40.02	41.77	43.2	43.34	43.49	43.06	42.44	42.4	40.29	41.03	39.54	37.46	37.04	34.75	34.82	33.05	31.93	28.98	29.49	27.8	26.28	25.66	24.04	24.23	21.69	22.28	20.39	20.77	18.49	17.93	17.51	17.4	16.44	18.4	16.52	14.92	14.97	14.51	13.57	11.58	11.57	12.7	12.18	12.09	9.19	8.9	8.24	8.57
Out_GCA_002348315	139.56	131.07	111	95.99	83.37	72.32	61.48	54.67	48.04	43.5	36.2	32.85	28.58	27.52	23.43	24.81	19.46	20.16	18.65	18.66	16.4	16.63	16.71	14.51	14.61	14.84	14.8	14.1	15	12.4	13.34	10.93	11.91	10.97	13.66	10.08	10.59	9.06	9.5	8.75	8.57	7.96	8.68	7.08	8.44	7.99	8.34	7	7.98
Out_GCA_002359185	87.72	84.67	65.93	53.72	45.43	38.46	30.69	26.33	22.09	19.54	15.81	13.73	11.31	11.4	9.23	8.97	7.86	6.93	6.26	5.64	5.32	5.31	4.12	4.46	4.4	5.13	4.8	5.22	4.33	5.18	3.89	4.23	3.86	3.53	4.84	3.97	4.17	3.54	4.33	3.81	3.71	3.81	3.99	5.32	3.79	3.76	4.25	3.9	4.32
Out_GCA_002364005	140.05	137.64	120.49	105.59	96.15	83.54	76.27	69.56	63.57	52.95	48.39	42.11	37.81	31.63	28.71	26.45	22.99	20.38	18.16	17.13	14.76	14.5	12.94	11.82	11.88	11.7	11.15	10.81	9.42	9.63	9.93	8.2	9.93	7.61	9.5	8.46	8.6	7.94	7.79	7.52	7.1	6.93	8.08	7.49	7.06	4.95	4.89	3.67	5.63
Out_GCA_002364485	351.42	343.94	304.7	274.42	248.19	223.57	200.51	185.66	165.36	151.61	135.18	122.8	107.95	101.45	89.27	80.29	74.84	67.58	64.38	57.03	52.22	47.6	44.03	40	36.25	35.5	34.17	29.89	27.81	25.67	23.33	20.29	19.47	19.06	18.35	18.09	17.41	17.06	16.39	16.48	14.56	14.05	11.77	15.73	12.35	11.91	11.55	11.42	7.31
Out_GCA_002364555	282.85	275.34	242.09	217.89	194.88	174.4	161.86	146.25	129.28	117.05	102.44	93.68	83.47	77.82	69.17	64.6	57.43	49.54	45.26	42.81	37.23	34.44	29.69	26.32	23.69	21.24	20.56	19.38	18.37	15.57	13.27	11.54	10.46	9.61	9.5	9.78	9.31	9.1	8.9	8.51	7.21	7.15	6.38	8.34	6.2	5.91	5.79	6.66	3.38
Out_GCA_002364975	54.43	54.13	58.29	58.6	57.86	58.4	59.17	57.38	57.23	54.38	53.16	50.08	49.79	49.5	47.39	45.82	40.04	36.1	35.96	32.81	29.73	26.97	25.18	21.9	22.93	19.81	21.54	17.65	16.99	16.92	15.32	14.15	11.67	12.73	12.52	11.8	12.05	12.37	12.31	11.69	8.97	9.27	9.7	12.29	9.31	8.62	8.05	6.55	7.28
Out_GCA_002376875	31.69	29.18	28.43	25.62	24.56	24.04	23.31	21.64	23.26	18.95	19.46	18.75	16.49	15.93	14.1	14.6	13.69	12.21	12.09	10.28	9.83	8.57	8.72	7.69	7.87	7.9	7.43	6.96	7.25	6.53	5.88	5.77	5.21	6.16	6.23	4.34	5.36	4.01	6.02	3.76	3.26	2.99	3.03	4.6	2.42	2.83	2.65	1.71	2.78
Out_GCA_002386905	63.02	62.56	64.04	65.89	66.74	66.37	62.81	60.4	59.02	57.89	55	52.93	52.8	49.77	47.49	44.77	42.83	40.9	38.15	38.01	35.58	33.75	31.23	31.07	31.6	30.83	28.27	27.38	26.1	25.15	25.29	24.37	24.38	22.31	23.49	23.68	20.47	20.95	21.27	20.17	19.65	18.12	17.61	16.83	15.48	16.67	14.75	12.65	11.65
Out_GCA_002388665	98.93	96.04	84.32	76.26	67.75	59.01	56.71	51.1	47.15	42.85	39.63	36.37	33.8	30.56	27.69	25.7	22.36	21.15	18.28	16.73	15.39	13.75	13.52	12.7	11.45	10.68	9.51	8.9	8.83	9.01	8.76	8.37	7.46	9.03	7.9	7.04	7.74	6.83	7.05	6.34	6.42	5.94	5.62	5.18	11.22	8.29	7.51	7.52	5.95
Out_GCA_002396485	100.89	98.66	87.84	80.96	72.39	63.47	56.61	51.71	45.17	41.77	36.82	35.48	31.13	26.47	24.41	21.36	19.4	17.55	15.28	14.45	13.32	11.05	10.27	10.43	8.88	7.89	6.97	6.66	5.57	5.82	4.41	4.53	3.91	5.45	3.44	3.81	4.03	5.16	4.82	4.16	4.36	3.56	2.67	5.71	3.76	3.64	3.3	3.17	2.79
Out_GCA_002404715	100.14	99.23	99.33	97.91	95.48	92.04	91.54	87.1	86.48	82.07	78.24	71.52	70.78	63.94	60.02	57.05	53.83	50.16	49.1	47.99	45.38	45.75	42.52	38.74	39.92	35.39	35.95	32.81	32.41	27.51	25.42	23.69	22.75	21.2	23.33	21.02	19.43	19.93	18.21	17.65	16.19	17.21	16.3	22.82	13.49	15.51	14.1	12.9	12.65
Out_GCA_002405515	538.01	527.79	491.23	457.66	417.54	388.93	356.26	318.96	293.77	273.42	257.74	235.45	225.35	208.21	190.4	172.87	160.18	146.77	138.7	124.04	111.36	109.24	101.22	93.58	88.05	81.84	75.56	70.65	66.45	63.52	57.62	55.24	50	48.71	45.04	49.32	43.62	45.4	43.82	41.76	39.61	37.83	35.18	35.98	37.69	35.88	32.93	32.04	30.15
Out_GCA_002405835	78.01	77.45	80.65	77.85	72.75	68.28	65.48	61.23	59.38	55.28	52.15	49.23	47.42	41.85	40.59	37.58	35.66	34.26	32.39	31.11	27.82	23.56	21.62	20.84	20.35	18.14	17.63	16.34	16	14.39	13.36	12.16	11.63	10.65	12.95	11.28	10.27	10.16	9.41	8.49	7.73	7.76	6.79	9.17	5.82	6.32	5.28	5	4.61
Out_GCA_002418285	224.61	217.72	190.39	169.75	154.72	133.43	117.31	105.43	93.27	83.42	73.73	65.91	56.56	52.15	45.37	41.82	38.95	34.7	31.31	26.93	25.26	21.61	20.38	17.36	15.46	13.26	13.94	12.26	12.88	10.23	10.59	10.56	9.22	8.48	9.66	8.28	9.13	8.34	9.29	8.61	8.18	7.33	7.04	9.15	6.64	6.85	5.68	5.96	4.16
Out_GCA_002420315	55.32	52.58	51.33	47.44	44.69	42.02	39.75	37.23	36.29	33.17	34.33	30.47	29.39	26.01	25.07	24.39	22.94	20.78	19.37	17.89	17.84	17.5	16.92	17.03	15.2	14.95	13.67	13.27	11.32	11.22	9.45	8.79	7.58	9.46	6.92	6.74	7.44	6.48	9.32	8.41	9.01	7.79	8.11	8.67	7.48	6.5	5.86	4.94	5.26
Out_GCA_002422425	77.69	76.03	68.6	59.88	53.39	49.17	45.07	42.23	37.16	34.97	31.35	30.31	27.04	24.68	22.18	20.83	18.87	17.95	16.51	15.28	14.11	13.18	13.26	12.61	11.54	11.65	10.05	9.87	9.16	8.34	8.28	7.23	7.48	8.02	7.88	7.85	6.28	6.8	6.1	5.74	6.12	5.34	5.03	5.21	4.61	4.67	4.46	4.94	5.28
Out_GCA_002422955	451.82	672.85	464.52	226.32	241.26	314.76	132.81	115.51	106.94	96.5	80.79	72.09	65.64	58.59	55.18	49.49	45.54	39.91	36.17	32.54	30.5	25.4	23.33	21.57	20.59	17.74	16.32	14.91	13.5	12.36	12.19	12.59	10.64	10.51	8.95	10.88	9.95	10.68	9.71	10.2	9.38	9.91	7.18	11.55	9.11	7.18	7.09	7.03	6.88
Out_GCA_002429005	123.49	120.47	110.45	103.51	92.18	86.39	79.57	73.63	68.17	60.96	56.67	53.67	48.16	43.41	42.02	38.42	34.57	32.33	31.6	27.82	25.51	23.88	22.05	21.34	18.87	17.46	16.76	17.84	16.05	15.01	14.1	12.9	11.33	10.56	10.86	11.52	8.98	9.81	9.96	8.49	7.9	7.07	6.95	6.19	6.23	5.74	5.15	5.64	4.96
Out_GCA_002429045	336.76	327.7	301.16	279.35	255.37	228.12	211.61	189.55	168.3	151.09	136.74	122.44	112.71	102.38	89.75	80.92	75.46	66.9	60.8	54.72	50.12	45.25	40.56	35.44	31.57	32.07	29.38	27	24.5	21.37	19.27	17.58	14.37	13.71	12.8	14.13	14.65	14.3	13.34	13.31	12.52	11.62	11.27	15.72	12.63	11.61	10.95	10.48	9.04
Out_GCA_002429065	125.58	120.57	111.48	104.32	93.33	85.83	80.02	74.81	69.82	63.84	57.45	55.56	49.71	45.4	43.82	39.42	36.64	33.22	30.99	29.03	27.94	25.16	22.19	21.67	18.24	17.36	15.4	16.61	15.24	15.65	14.32	12.96	12.26	11.93	12.59	14.05	11.52	12.37	11.9	10.83	11.33	8.96	8.98	7.8	8.12	7.33	5.85	6.29	5.46
Out_GCA_002452515	135.94	178.75	267.59	356.02	74.19	66.05	60.44	57.28	51.58	48.38	43.96	44.45	40.9	36.5	35.19	33.22	29.33	26.51	24.12	21.28	21.04	20.26	18.49	18.65	17.15	15.9	16.03	16.05	15.15	14.64	12.24	12.69	12.2	14.35	11.53	13.51	13.21	13.08	12.5	12.57	10.44	9.52	8.89	10.79	10.12	8.93	9.54	8.82	8.78
Out_GCA_002470605	174.95	172.18	157.53	143.3	130.33	119.22	109.52	100.34	92.24	82.34	76.25	69.52	68.52	65.38	62.46	57.01	54.23	50.9	48.69	45.4	41.59	38.28	39.3	37.71	36.02	33.46	31.79	30.28	28.75	28.73	26.16	23.3	23.03	23.11	18.75	18.75	15.87	17.66	15.1	14.34	15.07	14.28	12.98	15.48	11.61	12	10.84	10.56	8.93
Out_GCA_002479935	69.01	66.49	58.97	50.93	44.62	39.99	34.28	29.88	27.19	24.07	21.81	20.97	19.38	17.65	16.12	15.65	14.02	13.41	12.53	10.98	10.55	10.79	9.43	9.08	7.84	8.18	6.13	6.59	6.08	5.89	5.71	6	6.1	6.03	8.04	5.65	5.83	5.55	5.66	4.92	5.02	5.04	4.71	6.91	6.58	5	5.2	4.68	5.31
Out_GCA_002480345	259.5	251.84	231.45	208.62	187.85	165.36	147.66	133.76	120.73	107.48	98.12	85.97	74.17	67.46	59.8	52.83	48.58	42.28	38.25	33.63	29.97	27.68	25	22.09	19.46	19.94	17.56	17.05	14.68	14.03	11.73	11.17	10.27	10.34	8.2	9.27	8.6	9.21	7.99	7.2	8.17	8.16	7.77	5.58	7.25	5.69	5.06	5.43	3.9
Out_GCA_002480485	211.63	206.38	184.55	163.4	141.03	120.62	103.35	92.68	82.19	74.11	65	57.95	49.8	44.71	39.45	34.31	31.01	26.45	23.87	21.62	19.88	19.96	17.67	16.67	15.54	13.52	12.72	11.85	10.93	10.33	9.78	9.1	9.99	8.62	10.2	8.23	8.71	10.21	7.87	8.25	7.71	6.7	7.08	8.75	7.12	6.43	6.4	6.4	5.32
Out_GCA_002480565	96.47	93.95	86.8	77.55	70.26	62.94	59.72	55.65	51.47	45.98	42.88	39.01	36.14	34.51	32.69	30.89	27.19	26.33	23.78	23.73	19.62	20.18	19.86	18.68	19.11	18.28	16.94	15.89	14.55	13.93	14.84	13.83	13.32	12.85	12.92	11.17	11.12	11.4	11.58	11.02	9.74	9.73	10.04	8.23	7.33	6.97	7.42	7.07	10
Out_GCA_002483765	78.19	76.47	75.9	75.19	75.79	74.81	72.84	72.24	68.66	65.27	67.22	60.98	58.04	53.57	51.64	46.28	45.25	42.11	40.2	39.64	36.21	33.35	29.22	27.58	24.46	24.36	21.55	21.15	20.52	18.47	16.06	16.45	15.98	16.08	16.27	15.72	14.71	14.96	15.91	14.25	13.05	12.24	12.21	11.64	10.82	11.36	11.76	10.6	9.47
Out_GCA_002500505	340.83	331.2	305.95	280.61	256.14	242.11	222.08	205.55	192.1	177.74	168.09	158.09	146.33	134.96	127.1	118.79	112.01	101.89	96.6	89.06	81.78	77.29	71.3	69.39	63.38	59.64	52.81	50.57	45.88	44.34	41.01	38.84	34.67	31.23	29.26	27.98	27.73	26.31	30.68	26.79	25.37	22.92	21.12	25.27	24.42	21.2	22.02	20.51	20.04
Out_GCA_002683135	340.15	347.13	366.78	465.88	250.44	229.79	211.07	195.68	180.64	163.01	150.08	137.73	126.8	114.56	107.76	98.93	94.85	86.43	78.25	71.26	66.84	64.06	58.33	54.82	49.99	48.32	45.26	39.83	36.77	35.51	32.67	31.79	31.59	30.72	30.48	29.64	28.47	25.86	26.39	23.92	22.61	19	18.47	18.36	19.1	18.68	15.11	16.37	14.58
Out_GCA_002694885	44.65	42.9	41.68	39.73	39.25	37.8	37.31	35.81	34.94	33.5	33.48	30.97	28.6	29.18	27.46	26.54	26.61	25.52	23.82	22.72	21.45	19.28	18.56	16.91	17.54	16.61	16.36	15.42	14.83	13.79	13.7	14.14	12.84	12.4	13.39	12.2	13.15	14.08	13.25	13.74	12.36	11.75	12.26	9.87	10.04	8.41	8.18	6.57	7.06
Out_GCA_002705055	532.93	513.82	482.11	449.12	411.99	384.23	353.54	325.44	306.48	282.2	260.06	242.18	223.09	209.16	194.94	182.63	171.53	161.03	152.48	135.67	126.45	120.32	112.44	107.18	98.45	93.73	83.56	78.61	69.88	67.3	63.01	57.93	52.05	48.59	46.32	46.36	43.96	43.02	42.79	39.77	37.38	33.99	29.24	27.62	26.53	23.99	23.5	22.13	20.39
Out_GCA_002705085	578.09	566.56	526.66	491.29	450.3	412.68	382.75	353.47	329.3	308.47	285.05	260.38	245.56	232.58	216.39	201.97	186.93	170.48	162.93	151.35	136.87	129.88	123.21	112.84	102.96	93.97	86.72	81.08	75.54	69.67	63.11	63.44	54.45	53.74	50.19	49.77	48.08	46.57	45.94	43.54	39.49	37.56	32.72	38.24	34.21	31.41	28.58	27.73	22.93
Out_GCA_002709755	8001.34	244.75	218.21	193.27	170.23	149.81	134.28	121.65	105.56	96.03	84.62	76.12	67.42	60.6	52.33	48.73	44.79	40.57	37.52	33.87	29.66	27.32	24.39	21.71	18.55	17.03	15.49	14.81	13.45	11.81	9.93	10.82	7.92	8.81	6.75	11.09	9.03	7.86	9.4	7.79	7.54	6.84	7.17	9.76	7.23	6.9	6.86	6.25	5.98
Out_GCA_002711415	224.78	228.04	220.38	255.25	287.13	134.87	121.03	109.35	96.73	90.68	78.29	70.18	59.64	55.93	48.33	44.66	40.76	35.29	33.36	30.33	24.9	22.23	20.61	18.59	15.79	14.85	13.93	13.28	12.62	11.31	10.58	9.56	7.95	8.04	8.9	8.81	7.67	9.23	8.78	7.98	7.19	7.65	6.29	9.34	4.98	5.49	4.39	4.21	5.5
Out_GCA_002714565	2526.37	798.94	611.45	115.07	99.91	86.69	73.73	66.06	60.47	55.63	48.68	43.68	37.65	34.59	30.26	30.92	27.58	25.73	24.29	24.9	21.55	20.93	19.69	16.62	17.02	15.44	15.06	13.22	14.5	12.91	13.01	11.17	11.9	11.11	12.95	11.58	10.28	10.07	9.38	9.56	9.09	8.62	8.39	9.48	7.33	7.39	7.33	5.85	7.44
Out_GCA_002724985	87.09	85.06	72.8	61.51	52.53	42.89	35.5	31.92	27.87	25.85	22.83	22.15	19.56	17.59	15.88	16.04	13.93	13.05	12.93	12.18	11.43	11.43	10.23	10.36	10.87	11	10.43	9.6	9.77	9.71	9.24	7.5	8.21	6.1	9.27	6.63	6.71	7.12	6.4	5.77	5.11	5.02	5.43	5.02	4.26	3.63	3.92	4.4	4.6
Out_GCA_002726205	413.4	403.68	365.71	337.83	302.74	275.46	249.6	234.06	212.23	196.47	179.04	167.32	153.54	142.82	131.86	121.28	113.36	105.54	100.42	90.15	85.1	79.8	72.18	67.35	60.91	56.18	55.82	51.93	47.82	47.16	44.83	44.44	42.12	40.85	39.43	37.09	36.06	36.74	34.24	33.38	31.02	27.45	24.33	26.63	24.9	22.83	21.23	21.27	19.14
Out_GCA_002726245	163.87	155.13	133.94	114.91	97.04	80.94	66.63	57.4	48.87	42.98	35.64	29.02	25.64	21.99	18.17	15.3	13.15	10.28	9.32	7.92	8.57	8.55	7.51	6.97	6.27	6.01	5.54	6.2	6.3	5.21	5.53	5.2	4.76	4.24	6.27	5.03	3.98	5.15	3.98	4.02	3.69	3.1	4.33	4.8	4.52	4.44	4.88	4.38	4.11
Out_GCA_002746235	1489.9	2590.48	248.33	227.34	207.21	187.5	172.07	154.13	143.06	128.17	119.63	111.92	103.99	97.88	89.53	82.18	76.29	68.95	67.16	60.58	57.7	52.66	49.99	44.81	42.95	42.28	38.91	35.51	30.71	27.98	25.32	23.26	20.92	18.91	19.45	19.37	19.68	18.66	19.83	16.34	15.49	13.57	13.08	16.28	17.77	14.19	13.15	11.87	11.5
Out_GCA_002748355	268.51	265.52	241.7	224.61	203.1	185.7	173.66	163.01	146.5	132.93	121.96	111.93	101.77	94.83	88.75	81.19	76.02	70.08	66.19	59.27	55.48	50.15	48.27	47.2	44.85	42.39	37.4	36.29	32.33	30.54	27.75	25.71	24.57	23.56	23.02	22.61	20.63	19.4	19.53	16.65	14.9	12.81	11.63	14.52	12.41	11.01	9.61	10.13	8.43
Out_GCF_000019665	161.91	162.67	168.54	171.52	173.15	173.47	169.45	168.05	161.34	157.26	155.16	145.85	144.86	139.33	135.99	129.94	125.29	121.98	115.58	115.43	107.73	101.66	98.74	89.77	89.66	84.99	81.36	77.81	74.23	68.03	66.03	65.31	63.09	59.13	60.97	56.14	54.58	52.39	53.2	50.67	46.75	44.11	41.73	43.2	38.95	38.03	34.05	32.51	30.56
Out_GCF_000025185	175.35	168.12	147.07	127.52	107.55	91.8	77.1	64.16	55.45	48.21	42.58	34.84	31.31	26.94	23.59	21.4	19.65	15.94	15.49	14.13	11.96	10.65	9.95	8.24	8.22	7.52	7.03	5.42	5.9	4.93	5.27	4.26	4.48	3.7	4.4	4.18	3.24	3.82	3.77	3.54	2.67	3.17	2.26	5.65	3.32	3.48	2.69	2.77	2.95
Out_GCF_000025905	54.61	52.02	46.16	41.97	37.99	33.11	30.19	24.64	22.81	19.38	18.77	18.07	16.73	15.13	14.23	14.36	13.81	13.46	12.79	11.38	10.73	10.79	9.43	9.28	7.75	8.57	8.11	7.65	8.01	7.99	7.61	7.75	7.61	7.62	8.66	7.02	6.66	6.59	6.81	5.87	5.79	5.83	5.16	7.02	7.61	5.47	5.89	4.58	5.67
Out_GCF_000092105	154.34	149.2	125.82	108.22	92.11	78.26	63.91	56.6	46.93	40.65	32.86	28.44	25.45	22.56	19.98	17.71	15.74	14.27	13.28	12.75	10.15	8.97	8.64	9.16	8.49	7.07	6.57	6.89	5.79	5.86	5.59	6.02	5.6	5.77	5.95	5.8	7.03	5.39	6.53	6.29	5.21	4.8	4.02	6.06	4.31	3.75	3.36	3.73	3.9
Out_GCF_000153105	130.27	125.75	108.08	91.16	75.79	61.11	50.56	40.09	32.51	27.47	22.95	20.39	19.32	15.4	13	10.64	9.33	9	7.78	6.38	6.57	6.56	6.13	6.17	5.65	5.31	5.21	4.64	4.84	4.55	4.79	4.38	4.77	4.39	6.2	3.61	4.01	2.47	4.22	3.33	3.26	3.27	3.95	4	5.19	5.07	4.44	4.42	5.26
Out_GCF_000155695	44.41	43.15	42.38	40.39	40.02	36.57	35.55	32.7	32.22	30.32	31.46	27.94	25.73	24.94	23.67	22.58	22.06	22.16	20.33	18.56	16.92	16.74	16.08	14.21	15.4	13.74	14.64	12.58	12	11.03	11.29	11.14	9.76	10.36	8.87	8.28	8.63	7.13	8.84	8.03	7.4	6.42	6.29	5.91	6.96	4.97	4.79	4.26	4.56
Out_GCF_000186345	330.36	322.08	294.04	274.59	242.27	220.41	199.83	181.04	167.5	155.92	144.28	133.19	121.07	108.26	99.46	89.74	85.22	79.67	74.65	67.38	62.07	57.73	52.26	48.59	44.3	40.49	38.32	34.42	32.25	29.95	29.28	28.32	27.69	26.92	26.22	24.99	24.79	24.99	22.22	19.48	17.84	15.99	16.62	13.6	13.76	12.61	11.82	12.59	11.06
Out_GCF_000242935	184.96	180.55	163.69	149.99	135.61	122.26	107.34	95.17	85.74	78.66	67.4	63.26	57.12	53.46	48.82	44.46	39.07	37.43	34.39	30.8	29.84	26.81	24.45	23.46	20.12	18.51	17.9	15.98	16.17	15.62	14.31	13.46	12.33	13.26	11.3	10.33	10.1	10.51	10.21	8.31	7.61	7.61	6.83	5.4	9.47	6.65	5.19	5.26	4.78
Out_GCF_000284115	597.57	592.55	551.28	519.32	476.85	446.44	424.85	392.52	361.24	330.72	312.08	293.53	272.87	252	230.37	215.03	198.7	181.38	168.16	156.67	147.86	137.83	130.46	122.81	111.84	104.32	97.73	93.63	85.75	80.37	74.08	68.24	62.13	58.61	57.16	56.12	52.54	51.89	46.97	46.87	44.25	41.4	37.15	36.65	35.89	34.23	33.85	31.36	29.48
Out_GCF_000330745	199.71	193.71	170.69	151.08	128.17	110.64	95.1	81.6	71.59	62.57	53.96	47.93	43.65	36.83	33.21	30.88	26.6	24.06	23.44	19.96	18.69	16.34	15.23	13.77	13.44	11.04	10.78	9.88	9.6	9.4	9.03	8.4	7.86	7.34	8.45	8.42	8.04	6.54	6.06	5.82	4.97	4.9	4.11	6.81	4.98	4.67	4.14	4.16	3.9
Out_GCF_000378105	79.84	79.13	77.1	70.79	67.24	61.8	56.2	52.78	50.55	46.24	44.36	40.82	38.97	35.74	33.33	30.59	28.79	26.48	25.07	22.76	22.47	21.54	20.6	19.18	18.01	16.54	15.52	15.37	15.69	14.2	13.11	13.09	13.87	13.27	13.77	13.09	12.41	11.4	11.94	10.76	11.58	10.77	10.97	11.42	9.27	8.48	8.43	7.07	7.67
Out_GCF_000526255	609.59	590.98	568.92	542.53	511.38	491.73	463.59	436.53	413.17	388.94	361.44	341.55	319.72	299.93	283.72	267.56	253.15	237.96	225.39	212.44	203.96	185.99	176.75	170.69	159.88	150.52	141.95	133.56	120.43	118.67	110.37	98.95	92.03	91.06	86.71	84.9	80.05	78.62	77.61	71.98	69.3	62.26	56.82	57.32	56.45	52.5	51.57	51.08	46.62
Out_GCF_000972765	148.74	145.61	134.56	121.27	110.18	101.93	91.85	81.29	73.25	66.33	59.65	54.59	48.09	45.02	42.32	40.31	35.99	34.3	30.56	26.63	24.75	22.96	20.94	19.41	18.01	15.46	14.91	12.8	12.86	11.95	11.04	10.08	9.91	9.46	12.12	10.23	9.71	9.28	10.43	7.59	6.66	5.15	6.49	5.1	6.85	6.33	4.28	4.53	3.36
Out_GCF_001580045	250.76	239.43	219.29	197.56	179.27	163.45	148.78	136.38	123.01	114.26	96.24	91.23	81.76	77.82	72.3	64.87	59.99	54.95	52.63	47.58	45.78	42.32	38.12	39.32	33.75	34.48	30.05	28.81	26.86	26.32	25.02	22.08	21.91	20.32	21.2	19.09	17.88	19.62	17.57	15.56	15.3	15.39	13.69	12.91	15.5	13.27	10.95	10.86	9.9
Out_GCF_001642875	90.68	84.63	73.74	64.41	55.17	50.5	46.82	40.31	36.87	31.72	31.2	29.06	27.72	27.12	26.99	26.47	26.19	26.76	27.77	26.55	24.31	21.38	21.45	20.61	20.94	20.23	20.03	19.08	18.78	18.39	17.05	15.61	13.83	13.37	13.89	13.16	12.98	11.1	12.13	12.13	12.72	12.24	11.77	13.37	9.59	10.38	9.56	8.96	8.69
Out_GCF_001642915	267.17	260.83	232.35	209.88	183.11	160.04	140.11	123.75	110.17	96.4	83.4	73.12	67.25	60.32	53.65	48.58	41.71	36.56	33.33	28.36	27.16	25.05	23.56	20.83	20.47	17.64	16.08	14.93	12.75	12.9	13.71	10.94	11.26	10.05	11.79	11.98	9.91	11.23	8	8.76	8.52	9.15	7.63	13.13	8.7	8.57	7.68	7.76	7.03
Out_GCF_001642955	155.51	149.76	129.09	112.49	93.26	79.11	67.6	55.6	50.4	43.48	36.08	30.96	25.74	23.12	20.64	18.23	16.9	13.11	11.55	10.19	9.58	8.22	7.98	7.55	6.42	5.92	5.66	5.74	5.04	4.82	4.68	5.69	4.24	5.5	3.92	5.24	4.99	4.13	3.82	3.3	3.71	3.01	3.5	3.4	5.59	5.01	4.56	4.31	4.37
Out_GCF_001688765	79.3	74.5	66.58	59.48	54.26	48.41	43.68	40.45	38.75	34.66	34.56	29.98	28.53	24.72	24.77	22.45	20.94	19.85	18.67	17.45	16.97	16.16	15.6	13.33	12.16	12.92	13.12	11.35	11.85	11.78	11.52	10.96	10.93	9.49	11.94	10.69	9.88	10.07	8.2	7.18	7.57	7.19	7.44	11.46	7.96	9.37	6.22	5.46	5.94
Out_GCF_001983935	188.92	184.37	161.01	141.04	121.8	109.4	96.4	84.25	77.45	66.33	59.78	52.74	48.08	43.33	37.27	30.8	28.78	24.99	22.98	20.85	16.87	15.67	14.81	12.97	12.9	11.29	12.21	9.08	8.93	8.28	8.14	9.05	7.69	7.89	8.47	8.54	8.34	7.07	8.13	6.64	6.36	5.62	5.4	10.13	6.42	7.36	6.51	6.84	5.66
Out_GCF_002117005	97.26	96.93	102.51	103.18	102.54	101.84	99.31	92.99	88.76	87.37	86.36	80.43	78.46	75.31	71.02	68.22	61.91	59.22	56.08	53.82	53.97	52.91	51.2	46.68	43.2	38.37	34.75	31.93	31.7	28.45	25.8	22.53	23.71	21.87	22.49	21.6	20.41	18.24	20.14	20.26	16.83	16.02	15.98	17.49	14.95	15.03	14.32	13.04	11.76
Out_GCF_002277955	393.72	379.8	347.71	319.56	289.84	265.16	239.75	226.25	210.97	200.81	183.48	170.63	159.29	146.63	136.08	127.82	124.77	116.06	113.8	105.39	100.73	93.98	85.99	80.6	76.73	71.08	66.56	62.78	60.51	56.07	54.66	50.6	49.43	47.61	50.92	45.74	44.99	45.66	43.67	41.88	39.94	37.48	33	36.44	32.75	30.42	28.92	28.77	26.5
Out_GCF_002289565	210.7	205.89	181.43	158.19	134.21	113.96	93.51	79.41	70.29	63	52.84	45.29	39.58	34.06	30.13	26.73	23.06	19.39	17.67	15.18	13.15	10.9	10.19	9.04	8.52	7.61	6.69	5.79	5.33	5	5.04	4.91	4.25	3.87	4.63	3.68	4.23	5	3.98	3.35	2.77	2.68	3.46	2.16	5.73	4.89	4.28	4.27	4.08
Out_GCF_002310495	88.29	85.25	78.55	69.84	64.36	56.56	50.76	45.23	41.73	34.77	31.85	28.53	26.08	22.3	21.29	19.27	18.05	15.05	14.09	12.59	11.59	10.79	9.19	7.86	8.32	6.99	6.68	5.06	6.02	5.11	4.57	5.37	4.29	6.24	4.9	4.26	4.17	4.22	4.72	3.15	3.73	2.34	4.33	2.01	5.92	4.72	3.51	2.9	3.63
Out_GCF_900113665	175.18	166.65	143.17	121.6	103.29	85.37	73.47	64.1	55.19	48.24	39.77	34.02	31.03	26.22	23.51	19.14	17.85	15.86	16.07	13.91	12.9	10.75	10.2	8.09	8.17	6.01	6.25	5.47	6.15	5.51	4.76	5.33	4.52	4.27	4.26	4.42	3.92	3.99	3.85	4.21	3.17	2.67	2.43	3.68	2.57	3.15	2.46	2.82	2.6
Out_GCF_900167535	77.67	76.13	70.05	67.95	57.36	51.69	47.4	42.27	38.47	34.91	32.96	30.85	27.69	25.26	24.75	20.87	20.59	18.87	16.72	14.5	14.09	12.63	11.69	11.16	9.3	8.91	9.39	8.93	8.87	7.99	8.66	7.49	7.08	6.79	6.89	6.76	5.42	6.07	5.79	4.39	4.93	4.23	3.75	4.82	3.49	3.47	3.7	4.31	4.52
Out_GCF_900232105	191.99	190.72	199.15	200.64	206	209.65	209.02	210.95	200.45	191.98	187.75	178.83	169.39	161.33	158.08	150.72	142.29	136.18	126.36	124.32	117.99	110.89	106.46	98.9	95.44	92.44	86.63	77.05	75.56	67.98	63.94	58.82	58.11	54.72	58.39	53.4	51.55	50.99	48.47	48.24	43.9	41.77	39.72	37.93	36.55	36.71	32.03	28.39	27.51
Out_UBA9264	230.38	225.05	197.91	178.18	155.26	139.04	118.02	103.72	90.41	85.05	69.35	62.7	54.17	48.79	42.39	38.25	35.38	30.08	27.31	23.38	21.58	19.92	17.44	14.32	12.79	10.82	9.42	8.9	7.5	7.95	7.16	7.28	6.74	5.33	5.78	5.44	5.18	4.98	4.87	4.7	4.19	3.96	3.02	4.92	4.56	3.58	3.36	2.83	3.24
PARAV	31.47	30.77	30.43	38.41	72	150.67	11.24	9.61	8.02	6.36	5.85	4.94	4.96	3.85	4.63	4.18	3.92	3.76	3.25	3.36	3.37	3.39	3.04	3.07	3.57	3.08	2.69	2.43	2.99	2.33	2.59	2.76	2.79	3.21	4.15	2.85	2.88	3.54	3.52	2.73	2.47	1.81	3.45	3.73	2.22	2.24	2.54	2.71	2.81
PARUW	82.47	79.55	72.57	63.83	53.69	45.57	40.75	34.61	32.11	26.1	22.86	18.47	16.92	14.07	13.95	13.09	11.9	10.65	9.69	9.33	7.96	6.72	6.32	5.89	5.58	4.77	4.39	4.72	3.77	4.1	2.83	2.93	2.21	3.28	2.76	2.31	3.12	1.88	3.31	2.11	2.01	2	2.05	6.02	2.43	2.31	2.1	2.54	1.59
PROGREC2	43.73	41.23	37.18	32.85	28.75	23.94	22.32	19.69	18.54	16.16	14.44	12.16	10.61	9.22	9.74	9.13	8.68	8.06	7.73	7.96	6.75	6.41	5.83	6.01	5.9	5.96	5.21	5.54	5.32	5	3.76	4.3	3.75	3.95	5.51	3.55	4.79	3.9	5.54	4.57	3.83	3.5	3.85	6.24	3	3.22	3.43	3.25	2.41
PROPHO	45.6	42.28	35.59	29.69	24.32	19.51	16.34	12.56	9.96	7.34	6.95	5.91	6.33	5.43	5.53	5.57	5.08	4.57	4.07	4.05	3.87	4.27	3.47	3.85	4.1	3.59	3.2	2.85	2.92	2.5	3.05	2.19	2.72	2.2	4.99	3.02	2.61	3.76	2.71	1.99	2.05	2.32	2.28	4.94	2.07	2.51	2.24	1.93	2.74
ProNeg	40.69	37.69	35.15	31.84	29.65	26.95	24.64	22.73	21.11	18.61	16.35	15.42	13.71	11.95	11.78	11.08	9.57	9.64	9.02	8.79	7.63	5.91	6.31	6.13	5.67	5.55	4.96	5.88	5.59	5.21	3.57	4.02	3.46	3.84	4.77	2.91	3.6	3.04	3.66	2.98	2.5	1.9	2.47	4.55	1.76	1.85	1.95	1.91	1.34
RHABDOW815	161.48	156.86	143.37	130.39	118.56	104.26	93.53	84.31	76.2	66.04	63.11	54.52	49.79	45.16	39.75	34.2	32.73	27.55	24.77	21.79	21.24	19.67	16.85	15.48	13.34	12.26	10.78	10.68	8.7	8.07	7.61	7.36	6.23	5.77	6.27	5.73	6.52	6	8.15	5.16	5.56	5.28	6.03	5.8	5.52	4.89	4.3	4.59	3.59
Rhab	169.65	165.79	152.23	137.35	123.79	109.6	98.96	90.96	83.32	71.88	67.75	58.74	51.96	46.43	42.76	36.25	34.89	29.17	26.82	23.71	22.82	22.11	18.82	16.96	14.34	13.66	11.54	11.56	10.21	9.7	8.94	8.26	7.32	6.77	6.85	6.37	7.26	6.78	9.16	5.96	6.33	5.6	6.61	6.12	5.83	5.2	4.63	4.97	4.16
RhabHel	141.34	136.63	123.12	109.6	98.31	84.94	74.71	67.83	61.59	53.11	50.59	43.28	37.47	32.85	29.91	25.32	23.8	20.21	18.35	15.83	14.63	14.34	11.88	10.84	9.48	8.61	7.2	7.33	6.34	5.86	5.62	5.32	4.71	4.19	5.3	4.4	4.76	5.45	5.92	4.1	4.24	3.85	4.96	3.6	4.02	3.88	3.12	3.49	2.3
Rubis	138.49	131.96	119.09	105.95	89.61	79.94	71.93	62.73	55.46	48.45	44.92	40.9	37.47	34.45	31.61	28.15	25.73	22.55	21.73	19.88	17.95	17.38	15.77	14.43	12.5	11.35	10.83	10.72	8.97	9.45	7.43	7.74	6.59	7.33	5.85	5.68	6.34	6.61	6.28	4.84	4.74	4.99	3.7	9.3	4.48	3.89	2.97	3.66	3.65
SIMNZ	113.85	165.54	269.73	131.8	279.12	35.34	28.29	24.73	21.5	17.02	15.12	12.01	10.97	9.58	8.95	6.7	7.02	6.04	5.75	5.69	5.71	4.79	4.67	4.06	4.03	3.41	3.8	3.28	3.09	3.4	3.47	3.53	4.06	3.16	4.38	3.21	3.8	3.49	4.26	3.21	2.66	3.05	2.2	6.6	2.57	2.2	1.74	2.55	1.9
SM2339	1396.6	1366.41	1307.22	1253.04	1191.17	1119.54	1058.8	998.2	930.56	880.2	832.13	781.79	723.83	679.06	634.11	596.64	554.62	520.41	479.61	455.4	430.57	400.47	365.77	341.8	319.53	298.42	279.45	263.03	232.66	222.16	205.68	194.19	183.32	171.28	164.46	167.44	159.96	155.17	151.38	148.83	134.13	125.56	115.8	113.69	112.86	107.9	99.02	91.15	84.69
SYNMED	107.76	102.4	86.3	74.12	63.41	56.09	48.08	43.73	39.82	36.52	31.99	30.05	27.03	25.24	23.15	19.73	19.13	16.64	16.44	15.42	14.01	12.31	11.57	10.54	9.72	8.65	8.71	7.68	7.32	6.76	6.25	6.42	5.98	6.09	7.14	6.78	6.9	5.82	7.45	5.79	5.34	5.51	4.12	8.96	4.63	4.08	3.71	4.09	3.17
TARWAD	16.93	15.38	16.26	16.48	18.06	17.18	16.25	16.29	16.25	15.14	15.25	16.28	16.35	15.85	14.08	14.53	14.92	16.38	15.39	15.21	15.88	16.09	15.6	15.18	14.77	13.96	13.57	13.85	12.5	12.22	10.49	10.97	11.02	11.55	11.43	10.87	11.65	9.74	12.56	11.43	10.67	9.35	11.41	7.6	8.98	10.03	9.86	8.06	7.66
TUME1	107.02	105.43	95.13	84.14	72.64	62.41	54.73	46.55	43.56	38.42	35.81	32.62	30.81	27.26	24.32	23.54	22.23	19.91	18.27	17.33	16.24	13.67	13.22	11.55	11.12	9.11	8.85	6.9	7.31	6.07	5.87	5.43	5.04	5.48	6.31	4.65	5.39	3.72	7.19	5.95	5.07	4.79	4.61	6.01	4.73	4.92	3.7	3.78	4.07
WADCW	46.49	45.01	38.38	33.94	28.36	24.24	21.93	19.66	18.32	17.38	14.89	14.25	13.4	12.81	12.73	11.85	11	10.75	11.04	9.87	9.5	9.75	9.7	9.85	9.24	8.99	8.89	8.3	7.95	7.04	5.69	6.54	5.3	7.02	4.88	4.75	5.45	4.76	6.29	5.06	5.24	4.38	4.54	6.01	3.34	4.41	4.05	3.92	3.86
XENOCL	86.59	81.99	70.12	58.09	51.4	44.18	37.38	30.88	29.08	26.81	21.69	20.63	18.07	17.44	14.72	12.86	11.75	11.1	9.66	9.6	9.82	8.94	8.2	7.37	6.28	5.51	5.18	4.67	4.2	4.06	3.36	4.13	3.2	3.97	3.51	3.08	3.27	3.28	4.17	2.55	2.7	2.72	1.87	4.62	2.12	1.68	2.23	1.84	2.06
[truncated: 27 more columns]

[truncated: 23 more sheets: Data S5 species trees summary, Data S7a Key ancestor nodes, Data S7b Taxon gene summary, Data S7c Raw node event sums, Data S7d Cutoffs duplications, Data S7e Cutoffs transfers, Data S7f Cutoffs losses, Data S7g Cutoffs originations, Data S7h Cutoffs copies, Data S7i Gains losses COG cat, DataS8 Count reconstruction, Data S9a Annotated gene family, Data S9b LPVCCA annotations, Data S9c LVCCA annotations, Data S9d LVCA annotations, Data S9e LCCA annotations, Data S9f LG1CA annotations, Data S9g LG2CA annotations, Data S10a ETC presence, Data S10b TCA + ferm. presence …]
